# Supplementary material for: AccPbFRET: An ImageJ plugin for semi-automatic, fully corrected analysis of acceptor photobleaching FRET images
Source: BMC Bioinformatics. 2008 Aug 19;9:346. doi: 10.1186/1471-2105-9-346 (PMC2571114; doi:10.1186/1471-2105-9-346)
Supplement: Additional file 1 — Source code and example images. This file contains the AccPbFRET.java source code and some example LSM and TIFF image files together with explanations. [file 1471-2105-9-346-S1.zip]

Archive with 27 entries (22 files):
- AccPbFRET_v2_0/
- AccPbFRET_v2_0/1-example-images/
- AccPbFRET_v2_0/1-example-images/acceptor-only.lsm
- AccPbFRET_v2_0/1-example-images/donor-and-acceptor.lsm
- AccPbFRET_v2_0/1-example-images/donor-only.lsm
- AccPbFRET_v2_0/2-registration-example/
- AccPbFRET_v2_0/2-registration-example/acceptor-after-bleaching.tif
- AccPbFRET_v2_0/2-registration-example/acceptor-before-bleaching.tif
- AccPbFRET_v2_0/2-registration-example/donor-after-bleaching.tif
- AccPbFRET_v2_0/2-registration-example/donor-before-bleaching.tif
- AccPbFRET_v2_0/2-registration-example/registration-readme.txt
- AccPbFRET_v2_0/2-registration-example/Transfer image - with registration.tif
- AccPbFRET_v2_0/2-registration-example/Transfer image - without registration.tif
- AccPbFRET_v2_0/3-partial-bleaching-example/
- AccPbFRET_v2_0/3-partial-bleaching-example/acceptor-after-bleaching.tif
- AccPbFRET_v2_0/3-partial-bleaching-example/acceptor-before-bleaching.tif
- AccPbFRET_v2_0/3-partial-bleaching-example/donor-after-bleaching.tif
- AccPbFRET_v2_0/3-partial-bleaching-example/donor-before-bleaching.tif
- AccPbFRET_v2_0/3-partial-bleaching-example/partial-photobleaching-readme.txt
- AccPbFRET_v2_0/4-examples-for-semiautomatic-mode/
- AccPbFRET_v2_0/4-examples-for-semiautomatic-mode/07_102_fret.lsm
- AccPbFRET_v2_0/4-examples-for-semiautomatic-mode/07_107_fret.lsm
- AccPbFRET_v2_0/4-examples-for-semiautomatic-mode/07_109_fret.lsm
- AccPbFRET_v2_0/4-examples-for-semiautomatic-mode/07_110_fret.lsm
- AccPbFRET_v2_0/4-examples-for-semiautomatic-mode/07_115_fret.lsm
- AccPbFRET_v2_0/AccPbFRET.java
- AccPbFRET_v2_0/1-example-images/basic_example_readme.txt
