# Supplementary material for: AccPbFRET: An ImageJ plugin for semi-automatic, fully corrected analysis of acceptor photobleaching FRET images
Source: BMC Bioinformatics. 2008 Aug 19;9:346. doi: 10.1186/1471-2105-9-346 (PMC2571114; doi:10.1186/1471-2105-9-346)
Supplement: Additional file 1 — Source code and example images. This file contains the AccPbFRET.java source code and some example LSM and TIFF image files together with explanations. [file 1471-2105-9-346-S1.zip › AccPbFRET_v2_0/2-registration-example/registration-readme.txt]

In this example, the donor and acceptor after photobleaching images were shifted 5 pixels to the right.


donor bleaching correction factor: 1.01
partial acceptor photobleaching correction factor: 0.023


FRET without registration: 0.081 (SD: 0.370)
FRET with registration: 0.136 (SD: 0.137)
