# Supplementary material for: AccPbFRET: An ImageJ plugin for semi-automatic, fully corrected analysis of acceptor photobleaching FRET images
Source: BMC Bioinformatics. 2008 Aug 19;9:346. doi: 10.1186/1471-2105-9-346 (PMC2571114; doi:10.1186/1471-2105-9-346)
Supplement: Additional file 1 — Source code and example images. This file contains the AccPbFRET.java source code and some example LSM and TIFF image files together with explanations. [file 1471-2105-9-346-S1.zip › AccPbFRET_v2_0/3-partial-bleaching-example/partial-photobleaching-readme.txt]

In this example, two cells are photobleached differently in the same image. The FRET efficiency is calculated without and with correction for partial acceptor photobleaching.


left upper cell (almost fully photobleached):
---------------------------------------------

partial acceptor photobleaching correction factor: 0.08

FRET without correction for partial acceptor photobleaching: 0.199
FRET with correction for partial acceptor photobleaching: 0.211


=================================================================================


center bottom cell (partial photobleaching):
--------------------------------------------

partial acceptor photobleaching correction factor: 0.32

FRET without correction for partial acceptor photobleaching: 0.164
FRET with correction for partial acceptor photobleaching: 0.207


The difference between the two corrected values is only 0.004 (which is well covered by biological variations).
Donor bleaching correction factor 1.01 was used in both cases.
