# Supplementary material for: AccPbFRET: An ImageJ plugin for semi-automatic, fully corrected analysis of acceptor photobleaching FRET images
Source: BMC Bioinformatics. 2008 Aug 19;9:346. doi: 10.1186/1471-2105-9-346 (PMC2571114; doi:10.1186/1471-2105-9-346)
Supplement: Additional file 1 — Source code and example images. This file contains the AccPbFRET.java source code and some example LSM and TIFF image files together with explanations. [file 1471-2105-9-346-S1.zip › AccPbFRET_v2_0/AccPbFRET.java]

/*
Written by Janos Roszik (janosr@med.unideb.hu), Janos Szollosi (szollo@med.unideb.hu) and Gyorgy Vereb (vereb@med.unideb.hu)

The program is provided free of charge on an "as is" basis without warranty of any kind.
*/

import ij.*;
import ij.gui.*;
import ij.io.*;
import ij.measure.*;
import ij.plugin.*;
import ij.plugin.filter.*;
import ij.plugin.frame.*;
import ij.process.*;
import java.awt.*;
import java.awt.event.ActionEvent;
import java.awt.event.ActionListener;
import java.awt.event.WindowEvent;
import java.awt.event.WindowListener;
import java.awt.image.*;
import java.io.*;
import java.text.*;
import java.util.*;
import javax.swing.*;
import javax.swing.text.*;


public class AccPbFRET extends JFrame implements ActionListener, WindowListener {
    private String version = "2.0";
    private String lastModified = "2008.06.22";
    private int windowWidth = 650;
    private int windowHeight = 890;
    private ImagePlus donorBefore, donorAfter, acceptorBefore, acceptorAfter, transferImage = null;
    private ImageProcessor donorBeforeSave = null, donorAfterSave = null, acceptorBeforeSave = null, acceptorAfterSave = null;
    private ResultsTable resultsTable;
    private Analyzer analyzer;
    private ShiftDialog shiftDialog;
    private DonorBlCorrDialog donorBlCorrDialog;
    private AcceptorCTCorrDialog acceptorCTCorrDialog;
    private AcceptorPPCorrDialog acceptorPPCorrDialog;
    private boolean maskBgDBefore[][];
    private boolean maskBgDAfter[][];
    private JMenuBar menuBar;
    private JMenu fileMenu, imageMenu, correctionMenu, helpMenu;
    private JMenuItem openMenuItem, saveTiffMenuItem, saveBmpMenuItem, splitMenuItem, thresholdMenuItem, shiftMenuItem;
    private JMenuItem lutFireMenuItem, lutSpectrumMenuItem, histogramMenuItem, convertMenuItem, exitMenuItem, helpMenuItem, aboutMenuItem;
    private JMenuItem saveMessagesMenuItem, clearMessagesMenuItem;
    private JMenuItem semiAutomaticMenuItem, resetImagesMenuItem;
    private JCheckBoxMenuItem donorBlCorrMenuItem, accCrossTalkCorrMenuItem, accPhotoprCorrMenuItem, partialBlCorrMenuItem;
    private JCheckBoxMenuItem debugMenuItem;
    private JButton setDonorBeforeButton, setDonorAfterButton, setAcceptorBeforeButton, setAcceptorAfterButton;
    private JButton subtractDonorBeforeButton, subtractDonorAfterButton, subtractAcceptorBeforeButton, subtractAcceptorAfterButton;
    private JButton thresholdDonorBeforeButton, thresholdDonorAfterButton, thresholdAcceptorBeforeButton, thresholdAcceptorAfterButton;
    private JButton smoothDonorBeforeButton, smoothDonorAfterButton, smoothAcceptorBeforeButton, smoothAcceptorAfterButton;
    private JButton openImageButton, clearABButton, clearAAButton, resetDBButton, resetDAButton, resetABButton, resetAAButton;
    private JButton copyRoiButton;
    private JTextField radiusFieldDB, radiusFieldDA, radiusFieldAB, radiusFieldAA;
    private JTextField donorBlCorrField, accCrossTalkCorrField, accPhotoprCorrField, partialBlCorrField;
    private JButton registerButton, createButton, measureButton, nextButton;
    public JButton calculateDBCorrButton, calculateAccCTCorrButton, calculateAccPPCorrButton, calculatePartialBlCorrButton;
    private JPanel lineDonorBlCorr, lineAccCrossTalk, lineAccPhotopr, linePartialBl;
    private JLabel donorBlCorrLabel, accCrossTalkCorrLabel, accPhotoprCorrLabel, partialBlCorrLabel;
    private JCheckBox useLsmImages, useAcceptorAsMask, applyShiftCB;
    private JTextPane log;
    private JScrollPane logScrollPane;
    private SimpleDateFormat format;
    private File[] automaticallyProcessedFiles = null;
    private int currentlyProcessedFile = 0;
    private String currentlyProcessedFileName = null;
    private String currentDirectory = null;
    public Color originalButtonColor = null;
    public Color greenColor = new Color(142, 207, 125);

	public AccPbFRET () {
        super();
        setTitle("AccPbFRET v"+version);
        IJ.versionLessThan("1.38x");
		Locale.setDefault(Locale.ENGLISH);
		ToolTipManager.sharedInstance().setDismissDelay(10000);
        format = new SimpleDateFormat("HH:mm:ss");
        createGui();
        setDefaultCloseOperation(JFrame.DO_NOTHING_ON_CLOSE);
        Dimension screen = Toolkit.getDefaultToolkit().getScreenSize();
        setSize(windowWidth, windowHeight);
        setLocation(screen.width - getWidth(), screen.height - getHeight() - 40);
        setResizable(false);
        setVisible(true);
        currentDirectory = System.getProperty("user.home");
        originalButtonColor = setDonorBeforeButton.getBackground();
        openImageButton.requestFocus();
	}


    public void createGui() {
		setFont(new Font("Helvetica", Font.PLAIN, 12));
        menuBar = new JMenuBar();
        fileMenu = new JMenu("File");
        menuBar.add(fileMenu);
        imageMenu = new JMenu("Image");
        menuBar.add(imageMenu);
        correctionMenu = new JMenu("Corrections");
        menuBar.add(correctionMenu);
        helpMenu = new JMenu("Help");
        menuBar.add(helpMenu);
        openMenuItem = new JMenuItem("Open image");
        openMenuItem.setActionCommand("openImage");
        openMenuItem.addActionListener(this);
        fileMenu.add(openMenuItem);
        saveTiffMenuItem = new JMenuItem("Save image as tiff");
        saveTiffMenuItem.setActionCommand("saveImageAsTiff");
        saveTiffMenuItem.addActionListener(this);
        fileMenu.add(saveTiffMenuItem);
        saveBmpMenuItem = new JMenuItem("Save image as bmp");
        saveBmpMenuItem.setActionCommand("saveImageAsBmp");
        saveBmpMenuItem.addActionListener(this);
        fileMenu.add(saveBmpMenuItem);
        saveMessagesMenuItem = new JMenuItem("Save messages");
        saveMessagesMenuItem.setActionCommand("saveMessages");
        saveMessagesMenuItem.addActionListener(this);
        fileMenu.add(saveMessagesMenuItem);
        clearMessagesMenuItem = new JMenuItem("Clear messages");
        clearMessagesMenuItem.setActionCommand("clearMessages");
        clearMessagesMenuItem.addActionListener(this);
        fileMenu.add(clearMessagesMenuItem);
        semiAutomaticMenuItem = new JMenuItem("Semi-automatic processing");
        semiAutomaticMenuItem.setActionCommand("semiAutomaticProcessing");
        semiAutomaticMenuItem.addActionListener(this);
        fileMenu.add(semiAutomaticMenuItem);
        resetImagesMenuItem = new JMenuItem("Reset all");
        resetImagesMenuItem.setActionCommand("resetImages");
        resetImagesMenuItem.addActionListener(this);
        fileMenu.add(resetImagesMenuItem);
        splitMenuItem = new JMenuItem("Split image");
        splitMenuItem.setActionCommand("split");
        splitMenuItem.addActionListener(this);
        imageMenu.add(splitMenuItem);
        convertMenuItem = new JMenuItem("Convert image to 32 bit");
        convertMenuItem.setActionCommand("convertto32bit");
        convertMenuItem.addActionListener(this);
        imageMenu.add(convertMenuItem);
        thresholdMenuItem = new JMenuItem("Set threshold");
        thresholdMenuItem.setActionCommand("threshold");
        thresholdMenuItem.addActionListener(this);
        imageMenu.add(thresholdMenuItem);
        shiftMenuItem = new JMenuItem("Shift image");
        shiftMenuItem.setActionCommand("shiftimage");
        shiftMenuItem.addActionListener(this);
        imageMenu.add(shiftMenuItem);
        histogramMenuItem = new JMenuItem("Histogram");
        histogramMenuItem.setActionCommand("histogram");
        histogramMenuItem.addActionListener(this);
        imageMenu.add(histogramMenuItem);
        lutFireMenuItem = new JMenuItem("LUT Fire");
        lutFireMenuItem.setActionCommand("lutFire");
        lutFireMenuItem.addActionListener(this);
        imageMenu.add(lutFireMenuItem);
        lutSpectrumMenuItem = new JMenuItem("LUT Spectrum");
        lutSpectrumMenuItem.setActionCommand("lutSpectrum");
        lutSpectrumMenuItem.addActionListener(this);
        imageMenu.add(lutSpectrumMenuItem);
        donorBlCorrMenuItem = new JCheckBoxMenuItem("Donor bleaching");
        donorBlCorrMenuItem.setSelected(true);
        donorBlCorrMenuItem.setActionCommand("donorblcorrm");
        donorBlCorrMenuItem.addActionListener(this);
        correctionMenu.add(donorBlCorrMenuItem);
        accCrossTalkCorrMenuItem = new JCheckBoxMenuItem("Acceptor cross-talk");
        accCrossTalkCorrMenuItem.setSelected(false);
        accCrossTalkCorrMenuItem.setActionCommand("acccrtalkcorrm");
        accCrossTalkCorrMenuItem.addActionListener(this);
        correctionMenu.add(accCrossTalkCorrMenuItem);
        accPhotoprCorrMenuItem = new JCheckBoxMenuItem("Acceptor photoproduct");
        accPhotoprCorrMenuItem.setSelected(false);
        accPhotoprCorrMenuItem.setActionCommand("accphprcorrm");
        accPhotoprCorrMenuItem.addActionListener(this);
        correctionMenu.add(accPhotoprCorrMenuItem);
        partialBlCorrMenuItem = new JCheckBoxMenuItem("Partial acceptor photobleaching");
        partialBlCorrMenuItem.setSelected(false);
        partialBlCorrMenuItem.setActionCommand("partialblcorrm");
        partialBlCorrMenuItem.addActionListener(this);
        correctionMenu.add(partialBlCorrMenuItem);
        exitMenuItem = new JMenuItem("Exit");
        exitMenuItem.setActionCommand("exit");
        exitMenuItem.addActionListener(this);
        fileMenu.addSeparator();
        fileMenu.add(exitMenuItem);
        helpMenuItem = new JMenuItem("Help");
        helpMenuItem.setActionCommand("help");
        helpMenuItem.addActionListener(this);
        helpMenu.add(helpMenuItem);
        debugMenuItem = new JCheckBoxMenuItem("Debug mode");
        debugMenuItem.setSelected(false);
        debugMenuItem.setActionCommand("debugmode");
        debugMenuItem.addActionListener(this);
        helpMenu.add(debugMenuItem);
        aboutMenuItem = new JMenuItem("About");
        aboutMenuItem.setActionCommand("about");
        aboutMenuItem.addActionListener(this);
        helpMenu.add(aboutMenuItem);
        setJMenuBar(menuBar);
        addWindowListener(this);
        GridBagLayout gridbaglayout = new GridBagLayout();
        GridBagConstraints gc = new GridBagConstraints();
        Container container = getContentPane();
        container.setLayout(gridbaglayout);

        JPanel donorBeforeBleachingPanel = new JPanel(new FlowLayout(FlowLayout.LEADING, 0, 0));
       	donorBeforeBleachingPanel.setBorder(BorderFactory.createEmptyBorder(0,0,0,0));
        gc.anchor = GridBagConstraints.WEST;
        gc.gridwidth = 9;
        gc.gridx = 0;
        gc.gridy = 0;
        gc.insets = new Insets(2,2,2,2);
        gc.fill = GridBagConstraints.NONE;
        useLsmImages = new JCheckBox("use LSM", true);
        useLsmImages.setSelected(false);
        useLsmImages.setActionCommand("useLsmImages");
        useLsmImages.addActionListener(this);
        useLsmImages.setToolTipText("<html>If this checkbox is checked, the LSM image containing donor and<BR>acceptor channel images (both before and after photobleaching)<BR> are set automatically after opening. Every previously opened image<br>window will be closed. The results window can be left opened.</html>");
        useLsmImages.setSelected(false);
        donorBeforeBleachingPanel.add(new JLabel("Step 1a: open and set the donor before bleaching image  "));
        donorBeforeBleachingPanel.add(useLsmImages);
        setDonorBeforeButton = new JButton("Set image");
        setDonorBeforeButton.setMargin(new Insets(2,2,2,2));
        setDonorBeforeButton.addActionListener(this);
        setDonorBeforeButton.setActionCommand("setDonorBefore");
        container.add(donorBeforeBleachingPanel, gc);
        gc.fill = GridBagConstraints.HORIZONTAL;
        gc.gridwidth = 1;
        gc.gridx = 9;
        gc.gridy = 0;
        gc.insets = new Insets(0,0,0,2);
        openImageButton = new JButton("Open");
        openImageButton.setToolTipText("Opens an arbitrary image.");
        openImageButton.setMargin(new Insets(0,0,0,0));
        openImageButton.setFont(new Font("Helvetica", Font.BOLD, 10));
        openImageButton.addActionListener(this);
        openImageButton.setActionCommand("openImage");
        container.add(openImageButton, gc);
        gc.gridwidth = GridBagConstraints.REMAINDER;
        gc.gridx = 10;
        gc.gridy = 0;
        gc.insets = new Insets(2,2,2,2);
        container.add(setDonorBeforeButton, gc);

        gc.gridwidth = 10;
        gc.gridx = 0;
        gc.gridy = 1;
        container.add(new JLabel("Step 1b: open and set the donor after bleaching image"), gc);
        setDonorAfterButton = new JButton("Set image");
        setDonorAfterButton.setMargin(new Insets(2,2,2,2));
        setDonorAfterButton.addActionListener(this);
        setDonorAfterButton.setActionCommand("setDonorAfter");
        gc.gridwidth = GridBagConstraints.REMAINDER;
        gc.gridx = 10;
        gc.gridy = 1;
        gc.insets = new Insets(2,2,2,2);
        container.add(setDonorAfterButton, gc);

        gc.gridwidth = 10;
        gc.gridx = 0;
        gc.gridy = 2;
        container.add(new JLabel("Step 1c (optional): open and set acceptor before bleaching image"), gc);
        gc.gridwidth = 1;
        gc.gridx = 9;
        gc.gridy = 2;
        gc.insets = new Insets(0,0,0,2);
        clearABButton = new JButton("Clear");
        clearABButton.setToolTipText("Clears the acceptor before bleaching image.");
        clearABButton.setMargin(new Insets(0,0,0,0));
        clearABButton.setFont(new Font("Helvetica", Font.BOLD, 10));
        clearABButton.addActionListener(this);
        clearABButton.setActionCommand("clearAB");
        container.add(clearABButton, gc);
        setAcceptorBeforeButton = new JButton("Set image");
        setAcceptorBeforeButton.setMargin(new Insets(2,2,2,2));
        setAcceptorBeforeButton.addActionListener(this);
        setAcceptorBeforeButton.setActionCommand("setAcceptorBefore");
        gc.gridwidth = GridBagConstraints.REMAINDER;
        gc.gridx = 10;
        gc.gridy = 2;
        gc.insets = new Insets(2,2,2,2);
        container.add(setAcceptorBeforeButton, gc);

        gc.gridwidth = 10;
        gc.gridx = 0;
        gc.gridy = 3;
        container.add(new JLabel("Step 1d (optional): open and set acceptor after (partial) bleaching image"), gc);
        gc.gridwidth = 1;
        gc.gridx = 9;
        gc.gridy = 3;
        gc.insets = new Insets(0,0,0,2);
        clearAAButton = new JButton("Clear");
        clearAAButton.setToolTipText("Clears the acceptor after bleaching image.");
        clearAAButton.setMargin(new Insets(0,0,0,0));
        clearAAButton.setFont(new Font("Helvetica", Font.BOLD, 10));
        clearAAButton.addActionListener(this);
        clearAAButton.setActionCommand("clearAA");
        container.add(clearAAButton, gc);
        setAcceptorAfterButton = new JButton("Set image");
        setAcceptorAfterButton.setMargin(new Insets(2,2,2,2));
        setAcceptorAfterButton.addActionListener(this);
        setAcceptorAfterButton.setActionCommand("setAcceptorAfter");
        gc.gridwidth = GridBagConstraints.REMAINDER;
        gc.gridx = 10;
        gc.gridy = 3;
        gc.insets = new Insets(2,2,2,2);
        container.add(setAcceptorAfterButton, gc);

        gc.gridwidth = GridBagConstraints.REMAINDER;
        gc.gridx = 0;
        gc.gridy = 4;
        JPanel line1 = new JPanel();
        line1.setPreferredSize(new Dimension(windowWidth-35, 1));
        line1.setBackground(Color.lightGray);
        container.add(line1, gc);

        JPanel regPanel = new JPanel();
        gc.gridwidth = 10;
        gc.gridx = 0;
        gc.gridy = 5;
        gc.insets = new Insets(0,0,0,0);
        gc.fill = GridBagConstraints.NONE;
        regPanel.add(new JLabel("Step 2: register donor images  "));
        applyShiftCB = new JCheckBox("apply shift to acceptor image", true);
        applyShiftCB.setSelected(true);
        regPanel.add(applyShiftCB);
        container.add(regPanel, gc);
        registerButton = new JButton("Register");
        registerButton.addActionListener(this);
        registerButton.setActionCommand("registerImages");
        gc.insets = new Insets(4,4,4,4);
        gc.fill = GridBagConstraints.HORIZONTAL;
        gc.gridwidth = GridBagConstraints.REMAINDER;
        gc.gridx = 10;
        gc.gridy = 5;
        container.add(registerButton, gc);

        gc.gridwidth = GridBagConstraints.REMAINDER;
        gc.gridx = 0;
        gc.gridy = 6;
        JPanel line2 = new JPanel();
        line2.setPreferredSize(new Dimension(windowWidth-35, 1));
        line2.setBackground(Color.lightGray);
        container.add(line2, gc);

        gc.gridwidth = 10;
        gc.gridx = 0;
        gc.gridy = 7;
        container.add(new JLabel("Step 3a: subtract average of a background ROI of donor before image"), gc);
        gc.gridwidth = 1;
        gc.gridx = 9;
        gc.gridy = 7;
        gc.insets = new Insets(0,0,0,2);
        copyRoiButton = new JButton("Copy");
        copyRoiButton.setToolTipText("Sets the same ROI for the donor after and acceptor images.");
        copyRoiButton.setMargin(new Insets(0,0,0,0));
        copyRoiButton.setFont(new Font("Helvetica", Font.BOLD, 10));
        copyRoiButton.addActionListener(this);
        copyRoiButton.setActionCommand("copyRoi");
        container.add(copyRoiButton, gc);

        subtractDonorBeforeButton = new JButton("Subtract");
        subtractDonorBeforeButton.addActionListener(this);
        subtractDonorBeforeButton.setActionCommand("subtractDonorBefore");
        gc.gridwidth = GridBagConstraints.REMAINDER;
        gc.insets = new Insets(2,2,2,2);
        gc.gridx = 10;
        gc.gridy = 7;
        container.add(subtractDonorBeforeButton, gc);

        gc.gridwidth = 10;
        gc.gridx = 0;
        gc.gridy = 8;
        container.add(new JLabel("Step 3b: subtract average of a background ROI of donor after image"), gc);
        gc.gridwidth = GridBagConstraints.REMAINDER;
        subtractDonorAfterButton = new JButton("Subtract");
        subtractDonorAfterButton.addActionListener(this);
        subtractDonorAfterButton.setActionCommand("subtractDonorAfter");
        gc.gridwidth = GridBagConstraints.REMAINDER;
        gc.gridx = 10;
        gc.gridy = 8;
        gc.insets = new Insets(2,2,2,2);
        container.add(subtractDonorAfterButton, gc);

        gc.gridwidth = 10;
        gc.gridx = 0;
        gc.gridy = 9;
        container.add(new JLabel("Step 3c (optional): subtract average of a background ROI of acceptor before image"), gc);
        subtractAcceptorBeforeButton = new JButton("Subtract");
        subtractAcceptorBeforeButton.addActionListener(this);
        subtractAcceptorBeforeButton.setActionCommand("subtractAcceptorBefore");
        gc.gridwidth = GridBagConstraints.REMAINDER;
        gc.gridx = 10;
        gc.gridy = 9;
        container.add(subtractAcceptorBeforeButton, gc);

        gc.gridwidth = 10;
        gc.gridx = 0;
        gc.gridy = 10;
        container.add(new JLabel("Step 3d (optional): subtract average of a background ROI of acceptor after image"), gc);
        subtractAcceptorAfterButton = new JButton("Subtract");
        subtractAcceptorAfterButton.addActionListener(this);
        subtractAcceptorAfterButton.setActionCommand("subtractAcceptorAfter");
        gc.gridwidth = GridBagConstraints.REMAINDER;
        gc.gridx = 10;
        gc.gridy = 10;
        container.add(subtractAcceptorAfterButton, gc);

        gc.gridwidth = GridBagConstraints.REMAINDER;
        gc.gridx = 0;
        gc.gridy = 11;
        JPanel line3 = new JPanel();
        line3.setPreferredSize(new Dimension(windowWidth-35, 1));
        line3.setBackground(Color.lightGray);
        container.add(line3, gc);

        gc.gridwidth = 9;
        gc.gridx = 0;
        gc.gridy = 12;
        container.add(new JLabel("Step 4a (optional): blur donor before image (Gaussian), radius in pixels:"), gc);
        gc.gridwidth = 1;
        gc.gridx = 9;
        gc.gridy = 12;
        radiusFieldDB = new JTextField("2", 4);
        radiusFieldDB.setHorizontalAlignment(JTextField.RIGHT);
        container.add(radiusFieldDB, gc);
        smoothDonorBeforeButton = new JButton("Blur");
        smoothDonorBeforeButton.addActionListener(this);
        smoothDonorBeforeButton.setActionCommand("smoothDBefore");
        gc.gridwidth = GridBagConstraints.REMAINDER;
        gc.gridx = 10;
        gc.gridy = 12;
        container.add(smoothDonorBeforeButton, gc);

        gc.gridwidth = 9;
        gc.gridx = 0;
        gc.gridy = 13;
        container.add(new JLabel("Step 4b (optional): blur donor after image (Gaussian), radius in pixels:"), gc);
        gc.gridwidth = 1;
        gc.gridx = 9;
        gc.gridy = 13;
        radiusFieldDA = new JTextField("2", 4);
        radiusFieldDA.setHorizontalAlignment(JTextField.RIGHT);
        container.add(radiusFieldDA, gc);
        smoothDonorAfterButton = new JButton("Blur");
        smoothDonorAfterButton.addActionListener(this);
        smoothDonorAfterButton.setActionCommand("smoothDAfter");
        gc.gridwidth = GridBagConstraints.REMAINDER;
        gc.gridx = 10;
        gc.gridy = 13;
        container.add(smoothDonorAfterButton, gc);

        gc.gridwidth = 9;
        gc.gridx = 0;
        gc.gridy = 14;
        container.add(new JLabel("Step 4c (optional): blur acceptor before image (Gaussian), radius in pixels:"), gc);
        gc.gridwidth = 1;
        gc.gridx = 9;
        gc.gridy = 14;
        radiusFieldAB = new JTextField("2", 4);
        radiusFieldAB.setHorizontalAlignment(JTextField.RIGHT);
        container.add(radiusFieldAB, gc);
        smoothAcceptorBeforeButton = new JButton("Blur");
        smoothAcceptorBeforeButton.addActionListener(this);
        smoothAcceptorBeforeButton.setActionCommand("smoothABefore");
        gc.gridwidth = GridBagConstraints.REMAINDER;
        gc.gridx = 10;
        gc.gridy = 14;
        container.add(smoothAcceptorBeforeButton, gc);

        gc.gridwidth = 9;
        gc.gridx = 0;
        gc.gridy = 15;
        container.add(new JLabel("Step 4d (optional): blur acceptor after image (Gaussian), radius in pixels:"), gc);
        gc.gridwidth = 1;
        gc.gridx = 9;
        gc.gridy = 15;
        radiusFieldAA = new JTextField("2", 4);
        radiusFieldAA.setHorizontalAlignment(JTextField.RIGHT);
        container.add(radiusFieldAA, gc);
        smoothAcceptorAfterButton = new JButton("Blur");
        smoothAcceptorAfterButton.addActionListener(this);
        smoothAcceptorAfterButton.setActionCommand("smoothAAfter");
        gc.gridwidth = GridBagConstraints.REMAINDER;
        gc.gridx = 10;
        gc.gridy = 15;
        container.add(smoothAcceptorAfterButton, gc);

        gc.gridwidth = GridBagConstraints.REMAINDER;
        gc.gridx = 0;
        gc.gridy = 16;
        JPanel line4 = new JPanel();
        line4.setPreferredSize(new Dimension(windowWidth-35, 1));
        line4.setBackground(Color.lightGray);
        container.add(line4, gc);

        gc.gridwidth = 10;
        gc.gridx = 0;
        gc.gridy = 17;
        container.add(new JLabel("Step 5a: set threshold for donor before image"), gc);
        gc.gridwidth = 1;
        gc.gridx = 9;
        gc.gridy = 17;
        gc.insets = new Insets(0,0,0,2);
        resetDBButton = new JButton("Reset");
        resetDBButton.setToolTipText("Resets blur and threshold settings");
        resetDBButton.setMargin(new Insets(0,0,0,0));
        resetDBButton.setFont(new Font("Helvetica", Font.BOLD, 10));
        resetDBButton.addActionListener(this);
        resetDBButton.setActionCommand("resetDB");
        container.add(resetDBButton, gc);
        thresholdDonorBeforeButton = new JButton("Set threshold");
        thresholdDonorBeforeButton.addActionListener(this);
        thresholdDonorBeforeButton.setActionCommand("thresholdDonorBefore");
        gc.gridwidth = GridBagConstraints.REMAINDER;
        gc.gridx = 10;
        gc.gridy = 17;
        gc.insets = new Insets(2,2,2,2);
        container.add(thresholdDonorBeforeButton, gc);

        gc.gridwidth = 10;
        gc.gridx = 0;
        gc.gridy = 18;
        container.add(new JLabel("Step 5b: set threshold for donor after image"), gc);
        gc.gridwidth = 1;
        gc.gridx = 9;
        gc.gridy = 18;
        gc.insets = new Insets(0,0,0,2);
        resetDAButton = new JButton("Reset");
        resetDAButton.setToolTipText("Resets blur and threshold settings");
        resetDAButton.setMargin(new Insets(0,0,0,0));
        resetDAButton.setFont(new Font("Helvetica", Font.BOLD, 10));
        resetDAButton.addActionListener(this);
        resetDAButton.setActionCommand("resetDA");
        container.add(resetDAButton, gc);
        thresholdDonorAfterButton = new JButton("Set threshold");
        thresholdDonorAfterButton.addActionListener(this);
        thresholdDonorAfterButton.setActionCommand("thresholdDonorAfter");
        gc.gridwidth = GridBagConstraints.REMAINDER;
        gc.gridx = 10;
        gc.gridy = 18;
        gc.insets = new Insets(2,2,2,2);
        container.add(thresholdDonorAfterButton, gc);

        gc.gridwidth = 10;
        gc.gridx = 0;
        gc.gridy = 19;
        container.add(new JLabel("Step 5c (optional): set threshold for acceptor before image"), gc);
        gc.gridwidth = 1;
        gc.gridx = 9;
        gc.gridy = 19;
        gc.insets = new Insets(0,0,0,2);
        resetABButton = new JButton("Reset");
        resetABButton.setToolTipText("Resets blur and threshold settings");
        resetABButton.setMargin(new Insets(0,0,0,0));
        resetABButton.setFont(new Font("Helvetica", Font.BOLD, 10));
        resetABButton.addActionListener(this);
        resetABButton.setActionCommand("resetAB");
        container.add(resetABButton, gc);
        thresholdAcceptorBeforeButton = new JButton("Set threshold");
        thresholdAcceptorBeforeButton.addActionListener(this);
        thresholdAcceptorBeforeButton.setActionCommand("thresholdAcceptorBefore");
        gc.gridwidth = GridBagConstraints.REMAINDER;
        gc.gridx = 10;
        gc.gridy = 19;
        gc.insets = new Insets(2,2,2,2);
        container.add(thresholdAcceptorBeforeButton, gc);

        gc.gridwidth = 10;
        gc.gridx = 0;
        gc.gridy = 20;
        container.add(new JLabel("Step 5d (optional): set threshold for acceptor after image"), gc);
        gc.gridwidth = GridBagConstraints.REMAINDER;
        gc.gridx = 0;
        gc.gridy = 21;
        gc.insets = new Insets(0,6,0,6);
        JLabel thInfo = new JLabel("(Threshold setting: set threshold, press apply, select \"Set bg pixels to NaN\", press ok and close threshold window)");
        thInfo.setFont(new Font("Helvetica", Font.PLAIN, 10));
        container.add(thInfo, gc);
        gc.gridwidth = 1;
        gc.gridx = 9;
        gc.gridy = 20;
        gc.insets = new Insets(0,0,0,2);
        resetAAButton = new JButton("Reset");
        resetAAButton.setToolTipText("Resets blur and threshold settings");
        resetAAButton.setMargin(new Insets(0,0,0,0));
        resetAAButton.setFont(new Font("Helvetica", Font.BOLD, 10));
        resetAAButton.addActionListener(this);
        resetAAButton.setActionCommand("resetAA");
        container.add(resetAAButton, gc);
        thresholdAcceptorAfterButton = new JButton("Set threshold");
        thresholdAcceptorAfterButton.addActionListener(this);
        thresholdAcceptorAfterButton.setActionCommand("thresholdAcceptorAfter");
        gc.gridwidth = GridBagConstraints.REMAINDER;
        gc.gridx = 10;
        gc.gridy = 20;
        gc.insets = new Insets(2,2,2,2);
        container.add(thresholdAcceptorAfterButton, gc);

        gc.gridwidth = GridBagConstraints.REMAINDER;
        gc.gridx = 0;
        gc.gridy = 22;
        JPanel line5 = new JPanel();
        line5.setPreferredSize(new Dimension(windowWidth-35, 1));
        line5.setBackground(Color.lightGray);
        container.add(line5, gc);

        // donor bleaching correction
        gc.gridwidth = 8;
        gc.gridx = 0;
        gc.gridy = 23;
        donorBlCorrLabel = new JLabel("Correction 1: calculate/set donor bleaching correction factor:");
        container.add(donorBlCorrLabel, gc);
        if (!donorBlCorrMenuItem.isSelected()) {
           donorBlCorrLabel.setVisible(false);
        }
        gc.gridwidth = 1;
        gc.gridx = 9;
        gc.gridy = 23;
        donorBlCorrField = new JTextField("1.01", 4);
        donorBlCorrField.setHorizontalAlignment(JTextField.RIGHT);
        container.add(donorBlCorrField, gc);
        if (!donorBlCorrMenuItem.isSelected()) {
           donorBlCorrField.setVisible(false);
        }
        gc.gridwidth = GridBagConstraints.REMAINDER;
        gc.gridx = 10;
        gc.gridy = 23;
        gc.insets = new Insets(2,2,2,2);
        calculateDBCorrButton = new JButton("Calculate");
        calculateDBCorrButton.addActionListener(this);
        calculateDBCorrButton.setActionCommand("calculateDonorBlCorrection");
        container.add(calculateDBCorrButton, gc);
        if (!donorBlCorrMenuItem.isSelected()) {
           calculateDBCorrButton.setVisible(false);
        }

        gc.gridwidth = GridBagConstraints.REMAINDER;
        gc.gridx = 0;
        gc.gridy = 24;
        lineDonorBlCorr = new JPanel();
        lineDonorBlCorr.setPreferredSize(new Dimension(windowWidth-35, 1));
        lineDonorBlCorr.setBackground(Color.lightGray);
        container.add(lineDonorBlCorr, gc);
        if (!donorBlCorrMenuItem.isSelected()) {
           lineDonorBlCorr.setVisible(false);
        }

        // acceptor cross-talk correction
        gc.gridwidth = 8;
        gc.gridx = 0;
        gc.gridy = 25;
        accCrossTalkCorrLabel = new JLabel("Correction 2: calculate/set acceptor cross-talk correction factor:");
        container.add(accCrossTalkCorrLabel, gc);
        if (!accCrossTalkCorrMenuItem.isSelected()) {
           accCrossTalkCorrLabel.setVisible(false);
        }
        gc.gridwidth = 1;
        gc.gridx = 9;
        gc.gridy = 25;
        accCrossTalkCorrField = new JTextField("0.01", 4);
        accCrossTalkCorrField.setHorizontalAlignment(JTextField.RIGHT);
        container.add(accCrossTalkCorrField, gc);
        if (!accCrossTalkCorrMenuItem.isSelected()) {
           accCrossTalkCorrField.setVisible(false);
        }
        gc.gridwidth = GridBagConstraints.REMAINDER;
        gc.gridx = 10;
        gc.gridy = 25;
        gc.insets = new Insets(2,2,2,2);
        calculateAccCTCorrButton = new JButton("Calculate");
        calculateAccCTCorrButton.addActionListener(this);
        calculateAccCTCorrButton.setActionCommand("calculateAccCTCorrection");
        container.add(calculateAccCTCorrButton, gc);
        if (!accCrossTalkCorrMenuItem.isSelected()) {
           calculateAccCTCorrButton.setVisible(false);
        }

        gc.gridwidth = GridBagConstraints.REMAINDER;
        gc.gridx = 0;
        gc.gridy = 26;
        lineAccCrossTalk = new JPanel();
        lineAccCrossTalk.setPreferredSize(new Dimension(windowWidth-35, 1));
        lineAccCrossTalk.setBackground(Color.lightGray);
        container.add(lineAccCrossTalk, gc);
        if (!accCrossTalkCorrMenuItem.isSelected()) {
           lineAccCrossTalk.setVisible(false);
        }

        // acceptor photoproduct correction
        gc.gridwidth = 8;
        gc.gridx = 0;
        gc.gridy = 27;
        accPhotoprCorrLabel = new JLabel("Correction 3: calculate/set acceptor photoproduct correction factor:");
        container.add(accPhotoprCorrLabel, gc);
        if (!accPhotoprCorrMenuItem.isSelected()) {
           accPhotoprCorrLabel.setVisible(false);
        }
        gc.gridwidth = 1;
        gc.gridx = 9;
        gc.gridy = 27;
        accPhotoprCorrField = new JTextField("0.01", 4);
        accPhotoprCorrField.setHorizontalAlignment(JTextField.RIGHT);
        container.add(accPhotoprCorrField, gc);
        if (!accPhotoprCorrMenuItem.isSelected()) {
           accPhotoprCorrField.setVisible(false);
        }
        gc.gridwidth = GridBagConstraints.REMAINDER;
        gc.gridx = 10;
        gc.gridy = 27;
        gc.insets = new Insets(2,2,2,2);
        calculateAccPPCorrButton = new JButton("Calculate");
        calculateAccPPCorrButton.addActionListener(this);
        calculateAccPPCorrButton.setActionCommand("calculateAccPPCorrection");
        container.add(calculateAccPPCorrButton, gc);
        if (!accPhotoprCorrMenuItem.isSelected()) {
           calculateAccPPCorrButton.setVisible(false);
        }

        gc.gridwidth = GridBagConstraints.REMAINDER;
        gc.gridx = 0;
        gc.gridy = 28;
        lineAccPhotopr = new JPanel();
        lineAccPhotopr.setPreferredSize(new Dimension(windowWidth-35, 1));
        lineAccPhotopr.setBackground(Color.lightGray);
        container.add(lineAccPhotopr, gc);
        if (!accPhotoprCorrMenuItem.isSelected()) {
           lineAccPhotopr.setVisible(false);
        }

        // correction for partially bleached acceptor
        gc.gridwidth = 8;
        gc.gridx = 0;
        gc.gridy = 29;
        partialBlCorrLabel = new JLabel("Correction 4: calculate partial acceptor photobleaching correction factor:");
        container.add(partialBlCorrLabel, gc);
        if (!partialBlCorrMenuItem.isSelected()) {
           partialBlCorrLabel.setVisible(false);
        }
        gc.gridwidth = 1;
        gc.gridx = 9;
        gc.gridy = 29;
        partialBlCorrField = new JTextField("0", 4);
        partialBlCorrField.setHorizontalAlignment(JTextField.RIGHT);
        container.add(partialBlCorrField, gc);
        if (!partialBlCorrMenuItem.isSelected()) {
           partialBlCorrField.setVisible(false);
        }
        gc.gridwidth = GridBagConstraints.REMAINDER;
        gc.gridx = 10;
        gc.gridy = 29;
        gc.insets = new Insets(2,2,2,2);
        calculatePartialBlCorrButton = new JButton("Calculate");
        calculatePartialBlCorrButton.addActionListener(this);
        calculatePartialBlCorrButton.setActionCommand("calculatePartialBlCorrection");
        container.add(calculatePartialBlCorrButton, gc);
        if (!partialBlCorrMenuItem.isSelected()) {
           calculatePartialBlCorrButton.setVisible(false);
        }

        gc.gridwidth = GridBagConstraints.REMAINDER;
        gc.gridx = 0;
        gc.gridy = 30;
        linePartialBl = new JPanel();
        linePartialBl.setPreferredSize(new Dimension(windowWidth-35, 1));
        linePartialBl.setBackground(Color.lightGray);
        container.add(linePartialBl, gc);
        if (!partialBlCorrMenuItem.isSelected()) {
           linePartialBl.setVisible(false);
        }

        // create fret image
        JPanel createFretImgPanel = new JPanel(new FlowLayout(FlowLayout.LEADING, 0, 0));
        gc.gridwidth = 10;
        gc.gridx = 0;
        gc.gridy = 31;
        gc.insets = new Insets(2,2,2,2);
        gc.fill = GridBagConstraints.NONE;
        createFretImgPanel.add(new JLabel("Step 6: create FRET image  "));
        useAcceptorAsMask = new JCheckBox("use also acceptor before image as mask", true);
        useAcceptorAsMask.setToolTipText("<html>When calculating intramolecular FRET or intermolecular <br>FRET for one species, the AND of donor before and after <br>images is used as the default mask. If the acceptor label is <br>on another molecular species, the thresholded acceptor <br>image can be AND-ed to this as well.</html>");
        useAcceptorAsMask.setSelected(false);
        createFretImgPanel.add(useAcceptorAsMask);
        container.add(createFretImgPanel, gc);
        createButton = new JButton("Create");
        createButton.addActionListener(this);
        createButton.setActionCommand("createFretImage");
        gc.fill = GridBagConstraints.HORIZONTAL;
        gc.gridwidth = GridBagConstraints.REMAINDER;
        gc.gridx = 10;
        gc.gridy = 31;
        container.add(createButton, gc);

        gc.gridwidth = GridBagConstraints.REMAINDER;
        gc.gridx = 0;
        gc.gridy = 32;
        JPanel line7 = new JPanel();
        line7.setPreferredSize(new Dimension(windowWidth-35, 1));
        line7.setBackground(Color.lightGray);
        container.add(line7, gc);

        gc.gridwidth = 8;
        gc.gridx = 0;
        gc.gridy = 33;
        container.add(new JLabel("Step 7: select ROIs and make measurements"), gc);
        gc.gridwidth = 1;
        measureButton = new JButton("Measure");
        measureButton.setMargin(new Insets(2,2,2,2));
        measureButton.addActionListener(this);
        measureButton.setActionCommand("measureFretImage");
        gc.gridx = 10;
        gc.gridy = 33;
        container.add(measureButton, gc);
        nextButton = new JButton("Next");
        nextButton.setMargin(new Insets(2,2,2,2));
        nextButton.addActionListener(this);
        nextButton.setActionCommand("nextImage");
        gc.gridx = 11;
        gc.gridy = 33;
        container.add(nextButton, gc);
        nextButton.setVisible(false);

	    gc.weighty = 20;
	    gc.gridwidth = GridBagConstraints.REMAINDER;
	    gc.fill = GridBagConstraints.BOTH;
	    gc.gridx = 0;
	    gc.gridy = GridBagConstraints.RELATIVE;
        log = new JTextPane();
        log.setEditable(false);
	    Style defaultStyle = StyleContext.getDefaultStyleContext().getStyle(StyleContext.DEFAULT_STYLE);
        Style style;
        style = log.addStyle("RED", defaultStyle);
        StyleConstants.setForeground(style, Color.red.darker());
        style = log.addStyle("BLUE", defaultStyle);
        StyleConstants.setForeground(style, Color.blue.darker());
        style = log.addStyle("BLACK", defaultStyle);
        StyleConstants.setForeground(style, Color.black.darker());
        logScrollPane = new JScrollPane(log);
	    logScrollPane.setBorder(BorderFactory.createTitledBorder("Messages"));
	    container.add(logScrollPane, gc);
    }


    public void actionPerformed(ActionEvent e) {
    	try {
        if (e.getActionCommand().equals("exit")) {
	        exit();
      	} else if (e.getActionCommand().equals("split")) {
            if (WindowManager.getCurrentImage() == null) {
                logError("No open image.");
                return;
            }
            StackEditor se = new StackEditor();
            se.convertStackToImages(WindowManager.getCurrentImage());
      	} else if (e.getActionCommand().equals("threshold")) {
            if (WindowManager.getCurrentImage() == null) {
                logError("No open image.");
                return;
            }
		    IJ.run("Threshold...");
      	} else if (e.getActionCommand().equals("convertto32bit")) {
            if (WindowManager.getCurrentImage() == null) {
                logError("No open image.");
                return;
            }
		    new ImageConverter(WindowManager.getCurrentImage()).convertToGray32();
      	} else if (e.getActionCommand().equals("shiftimage")) {
            if (WindowManager.getCurrentImage() == null) {
                logError("No open image.");
                return;
            }
		    if (shiftDialog == null) {
                shiftDialog = new ShiftDialog(this);
            }
		    shiftDialog.setVisible(true);
      	} else if (e.getActionCommand().equals("lutFire")) {
            if (WindowManager.getCurrentImage() == null) {
                logError("No open image.");
                return;
            }
		    IJ.run("Fire");
      	} else if (e.getActionCommand().equals("lutSpectrum")) {
            if (WindowManager.getCurrentImage() == null) {
                logError("No open image.");
                return;
            }
		    IJ.run("Spectrum");
      	} else if (e.getActionCommand().equals("histogram")) {
            if (WindowManager.getCurrentImage() == null) {
                logError("No open image.");
                return;
            }
		    IJ.run("Histogram");
      	} else if (e.getActionCommand().equals("openImage")) {
      	    (new Opener()).open();
      	} else if (e.getActionCommand().equals("saveImageAsTiff")) {
            ImagePlus image = WindowManager.getCurrentImage();
            if (image == null) {
                logError("No open image.");
                return;
            }
			FileSaver fs = new FileSaver(image);
	 		if (fs.saveAsTiff()){
                log("Tiff file is saved.");
            }
            image.updateAndDraw();
      	} else if (e.getActionCommand().equals("saveImageAsBmp")) {
            ImagePlus image = WindowManager.getCurrentImage();
            if (image == null) {
                logError("No open image.");
                return;
            }
			FileSaver fs = new FileSaver(image);
	 		if (fs.saveAsBmp()){
                log("Bmp file is saved.");
            }
            image.updateAndDraw();
      	} else if (e.getActionCommand().equals("saveMessages")) {
            JFileChooser jfc = new JFileChooser(currentDirectory);
            jfc.setFileSelectionMode(JFileChooser.FILES_ONLY);
            jfc.setDialogTitle("Save messages...");
            jfc.showSaveDialog(this);
            if (jfc.getSelectedFile() == null) {
                return;
            }
            if (jfc.getSelectedFile().exists()) {
                currentDirectory = jfc.getCurrentDirectory().toString();
                int resp = JOptionPane.showConfirmDialog(this,
                    "Overwrite existing file?","Confirmation",
                    JOptionPane.OK_CANCEL_OPTION,
                    JOptionPane.QUESTION_MESSAGE);
                if (resp == JOptionPane.CANCEL_OPTION) {
                    return;
                }
            }
            try {
                BufferedWriter out = new BufferedWriter(new FileWriter(jfc.getSelectedFile().getAbsolutePath()));
                out.write(log.getText());
                out.close();
            } catch (IOException ioe) {
                logError("Could not save messages.");
            }
      	} else if (e.getActionCommand().equals("clearMessages")) {
            log.setText("");
      	} else if (e.getActionCommand().equals("openLsmImage")) {
            JFileChooser jfc = new JFileChooser(currentDirectory);
            jfc.setFileSelectionMode(JFileChooser.FILES_ONLY);
            jfc.setDialogTitle("Open LSM image...");
            jfc.showOpenDialog(this);
            if (jfc.getSelectedFile() == null) {
                return;
            }
            if (!jfc.getSelectedFile().exists()) {
                logError("Selected file does not exist.");
                return;
            }
            try {
                currentDirectory = jfc.getCurrentDirectory().toString();
                boolean close = false;
                boolean resultsWindow = false;
                while(WindowManager.getCurrentImage() != null) {
                    WindowManager.getCurrentImage().close();
                }

                resetAllButtonColors();

                File imageFile = jfc.getSelectedFile();
                (new Opener()).open(imageFile.getAbsolutePath());
                WindowManager.putBehind();
                this.actionPerformed(new ActionEvent(this,ActionEvent.ACTION_PERFORMED,"split"));
                this.actionPerformed(new ActionEvent(this,ActionEvent.ACTION_PERFORMED,"setDonorAfter"));
                WindowManager.putBehind();
                this.actionPerformed(new ActionEvent(this,ActionEvent.ACTION_PERFORMED,"setDonorBefore"));
                WindowManager.putBehind();
                this.actionPerformed(new ActionEvent(this,ActionEvent.ACTION_PERFORMED,"split"));
                this.actionPerformed(new ActionEvent(this,ActionEvent.ACTION_PERFORMED,"setAcceptorAfter"));
                WindowManager.putBehind();
                this.actionPerformed(new ActionEvent(this,ActionEvent.ACTION_PERFORMED,"setAcceptorBefore"));
                WindowManager.putBehind();
            } catch (Exception ex) {
                logError("Could not open and set the selected LSM image.");
                logException(ex.getMessage(), ex);
            }
      	} else if (e.getActionCommand().equals("setDonorBefore")) {
            ImagePlus ip = WindowManager.getCurrentImage();
      	    if (ip == null) {
                logError("No image is selected.");
                setDonorBeforeButton.setBackground(originalButtonColor);
                return;
            }
            if (ip.getNSlices() > 1) {
                logError("Current image contains more than 1 slice ("+ip.getNSlices()+"). Please use: Image menu -> Split image.");
                donorBefore = null;
                setDonorBeforeButton.setBackground(originalButtonColor);
                return;
            }
            if (ip != null && donorAfter != null && ip.equals(donorAfter)) {
                logError("The two donor images must not be the same. Please select and set an other image.");
                donorBefore = null;
                setDonorBeforeButton.setBackground(originalButtonColor);
                return;
            }
            donorBefore = ip;
            donorBefore.setTitle("Donor before bleaching - " + new Date().toString());
            new ImageConverter(donorBefore).convertToGray32();
            if (automaticallyProcessedFiles == null) {
                currentlyProcessedFileName = null;
            }
            setDonorBeforeButton.setBackground(greenColor);
      	} else if (e.getActionCommand().equals("setDonorAfter")) {
            ImagePlus ip = WindowManager.getCurrentImage();
      	    if (ip == null) {
                logError("No image is selected.");
                setDonorAfterButton.setBackground(originalButtonColor);
                return;
            }
            if (ip.getNSlices() > 1) {
                logError("Current image contains more than 1 slice ("+ip.getNSlices()+"). Please split it into parts.");
                donorAfter = null;
                setDonorAfterButton.setBackground(originalButtonColor);
                return;
            }
            if (donorBefore != null && ip != null && donorBefore.equals(ip)) {
                logError("The two donor images must not be the same. Please select and set an other image.");
                donorAfter = null;
                setDonorAfterButton.setBackground(originalButtonColor);
                return;
            }
            donorAfter = ip;
            donorAfter.setTitle("Donor after bleaching - " + new Date().toString());
            new ImageConverter(donorAfter).convertToGray32();
            setDonorAfterButton.setBackground(greenColor);
      	} else if (e.getActionCommand().equals("setAcceptorBefore")) {
            acceptorBefore = WindowManager.getCurrentImage();
      	    if (acceptorBefore == null) {
                logError("No image is selected.");
                setAcceptorBeforeButton.setBackground(originalButtonColor);
                return;
            }
            if (acceptorBefore.getNSlices() > 1) {
                logError("Current image contains more than 1 slice ("+acceptorBefore.getNSlices()+"). Please split it into parts.");
                acceptorBefore = null;
                setAcceptorBeforeButton.setBackground(originalButtonColor);
                return;
            }
            acceptorBefore.setTitle("Acceptor before bleaching - " + new Date().toString());
            new ImageConverter(acceptorBefore).convertToGray32();
            acceptorBeforeSave = acceptorBefore.getProcessor().duplicate();
            setAcceptorBeforeButton.setBackground(greenColor);
      	} else if (e.getActionCommand().equals("setAcceptorAfter")) {
            acceptorAfter = WindowManager.getCurrentImage();
      	    if (acceptorAfter == null) {
                logError("No image is selected.");
                setAcceptorAfterButton.setBackground(originalButtonColor);
                return;
            }
            if (acceptorAfter.getNSlices() > 1) {
                logError("Current image contains more than 1 slice ("+acceptorAfter.getNSlices()+"). Please split it into parts.");
                acceptorAfter = null;
                setAcceptorAfterButton.setBackground(originalButtonColor);
                return;
            }
            acceptorAfter.setTitle("Acceptor after bleaching - " + new Date().toString());
            new ImageConverter(acceptorAfter).convertToGray32();
            acceptorAfterSave = acceptorAfter.getProcessor().duplicate();
            setAcceptorAfterButton.setBackground(greenColor);
      	} else if (e.getActionCommand().equals("clearAB")) {
      	    if (acceptorBefore == null) {
                logError("No image is set as acceptor before bleaching.");
                return;
            }
            acceptorBefore = null;
            acceptorBeforeSave = null;
            setAcceptorBeforeButton.setBackground(originalButtonColor);
      	} else if (e.getActionCommand().equals("clearAA")) {
      	    if (acceptorAfter == null) {
                logError("No image is set as acceptor after bleaching.");
                return;
            }
            acceptorAfter = null;
            acceptorAfterSave = null;
            setAcceptorAfterButton.setBackground(originalButtonColor);
      	} else if (e.getActionCommand().equals("copyRoi")) {
      	    if (donorBefore == null) {
                logError("No image is set as donor before bleaching.");
                return;
            }
            if (donorBefore.getRoi() != null) {
          	    if (donorAfter != null) {
                    donorAfter.setRoi(donorBefore.getRoi());
                }
          	    if (acceptorBefore != null) {
                    acceptorBefore.setRoi(donorBefore.getRoi());
                }
          	    if (acceptorAfter != null) {
                    acceptorAfter.setRoi(donorBefore.getRoi());
                }
            } else {
          	    if (donorAfter != null) {
                    donorAfter.killRoi();
                }
          	    if (acceptorBefore != null) {
                    acceptorBefore.killRoi();
                }
          	    if (acceptorAfter != null) {
                    acceptorAfter.killRoi();
                }
            }
      	} else if (e.getActionCommand().equals("subtractDonorBefore")) {
      	    if (donorBefore == null) {
                logError("No image is set as donor before bleaching.");
                return;
            } else if (donorBefore.getRoi() == null) {
                logError("No ROI is defined for donor before bleaching.");
                return;
            }

            int width = donorBefore.getWidth();
            int height = donorBefore.getHeight();
            double sum = 0;
            int count = 0;
            for (int i=0; i < width; i++) {
                for (int j=0; j < height; j++) {
                    if (donorBefore.getRoi().contains(i, j)) {
                        sum += donorBefore.getProcessor().getPixelValue(i,j);
                        count++;
                    }
		        }
		    }
		    float backgroundAvg = (float)(sum/count);

            float i = 0;
            maskBgDBefore = new boolean[width][height];
            for (int x=0; x < width; x++) {
                for (int y=0; y < height; y++) {
                    i = donorBefore.getProcessor().getPixelValue(x,y);
                    if (i < 4095) {
                        maskBgDBefore[x][y] = true;
                    } else {
                        maskBgDBefore[x][y] = false;
                    }
                    i = i - backgroundAvg;
                    if (i < 0) {
                       i=0;
                    }
		            donorBefore.getProcessor().putPixelValue(x, y, i);
		        }
		    }
		    donorBefore.updateAndDraw();
		    donorBefore.killRoi();
            donorBeforeSave = donorBefore.getProcessor().duplicate();
            log("Subtracted background ("+backgroundAvg+") of donor before bleaching.");
            subtractDonorBeforeButton.setBackground(greenColor);
      	} else if (e.getActionCommand().equals("subtractDonorAfter")) {
      	    if (donorAfter == null) {
                logError("No image is set as donor after bleaching.");
                return;
            } else if (donorAfter.getRoi() == null) {
                logError("No ROI is defined for donor after bleaching.");
                return;
            }

            int width = donorAfter.getWidth();
            int height = donorAfter.getHeight();
            double sum = 0;
            int count = 0;
            for (int i=0; i < width; i++) {
                for (int j=0; j < height; j++) {
                    if (donorAfter.getRoi().contains(i, j)) {
                        sum += donorAfter.getProcessor().getPixelValue(i,j);
                        count++;
                    }
		        }
		    }
		    float backgroundAvg = (float)(sum/count);

            float i = 0;
            maskBgDAfter = new boolean[width][height];
            for (int x=0; x < width; x++) {
                for (int y=0; y < height; y++) {
                    i = donorAfter.getProcessor().getPixelValue(x,y);
                    if (i < 4095) {
                        maskBgDAfter[x][y] = true;
                    } else {
                        maskBgDAfter[x][y] = false;
                    }
                    i = i - backgroundAvg;
                    if (i < 0) {
                       i=0;
                    }
		            donorAfter.getProcessor().putPixelValue(x, y, i);
		        }
		    }
		    donorAfter.updateAndDraw();
		    donorAfter.killRoi();
            donorAfterSave = donorAfter.getProcessor().duplicate();
		    log("Subtracted background ("+backgroundAvg+") of donor after bleaching.");
            subtractDonorAfterButton.setBackground(greenColor);
      	} else if (e.getActionCommand().equals("subtractAcceptorBefore")) {
      	    if (acceptorBefore == null) {
                logError("No image is set as acceptor before bleaching.");
                return;
            } else if (acceptorBefore.getRoi() == null) {
                logError("No ROI is defined for acceptor before bleaching.");
                return;
            }

            int width = acceptorBefore.getWidth();
            int height = acceptorBefore.getHeight();
            double sum = 0;
            int count = 0;
            for (int i=0; i < width; i++) {
                for (int j=0; j < height; j++) {
                    if (acceptorBefore.getRoi().contains(i, j)) {
                        sum += acceptorBefore.getProcessor().getPixelValue(i,j);
                        count++;
                    }
		        }
		    }
		    float backgroundAvg = (float)(sum/count);

            float i = 0;
            for (int x=0; x < width; x++) {
                for (int y=0; y < height; y++) {
                    i = acceptorBefore.getProcessor().getPixelValue(x,y)- backgroundAvg;
                    if (i < 0) {
                       i=0;
                    }
		            acceptorBefore.getProcessor().putPixelValue(x, y, i);
		        }
		    }
		    acceptorBefore.updateAndDraw();
		    acceptorBefore.killRoi();
            acceptorBeforeSave = acceptorBefore.getProcessor().duplicate();
            log("Subtracted background ("+backgroundAvg+") of acceptor before bleaching.");
            subtractAcceptorBeforeButton.setBackground(greenColor);
      	} else if (e.getActionCommand().equals("subtractAcceptorAfter")) {
      	    if (acceptorAfter == null) {
                logError("No image is set as acceptor after bleaching.");
                return;
            } else if (acceptorAfter.getRoi() == null) {
                logError("No ROI is defined for acceptor after bleaching.");
                return;
            }

            int width = acceptorAfter.getWidth();
            int height = acceptorAfter.getHeight();
            double sum = 0;
            int count = 0;
            for (int i=0; i < width; i++) {
                for (int j=0; j < height; j++) {
                    if (acceptorAfter.getRoi().contains(i, j)) {
                        sum += acceptorAfter.getProcessor().getPixelValue(i,j);
                        count++;
                    }
		        }
		    }
		    float backgroundAvg = (float)(sum/count);

            float i = 0;
            for (int x=0; x < width; x++) {
                for (int y=0; y < height; y++) {
                    i = acceptorAfter.getProcessor().getPixelValue(x,y)- backgroundAvg;
                    if (i < 0) {
                       i=0;
                    }
		            acceptorAfter.getProcessor().putPixelValue(x, y, i);
		        }
		    }
		    acceptorAfter.updateAndDraw();
		    acceptorAfter.killRoi();
            acceptorAfterSave = acceptorAfter.getProcessor().duplicate();
            log("Subtracted background ("+backgroundAvg+") of acceptor after bleaching.");
            subtractAcceptorAfterButton.setBackground(greenColor);
      	} else if (e.getActionCommand().equals("thresholdDonorBefore")) {
      	    if (donorBefore == null) {
                logError("No image is set as donor before bleaching.");
                return;
            }
            IJ.selectWindow(donorBefore.getTitle());
            IJ.run("Threshold...");
            thresholdDonorBeforeButton.setBackground(greenColor);
      	} else if (e.getActionCommand().equals("thresholdDonorAfter")) {
      	    if (donorAfter == null) {
                logError("No image is set as donor after bleaching.");
                return;
            }
            IJ.selectWindow(donorAfter.getTitle());
            IJ.run("Threshold...");
            thresholdDonorAfterButton.setBackground(greenColor);
      	} else if (e.getActionCommand().equals("thresholdAcceptorBefore")) {
      	    if (acceptorBefore == null) {
                logError("No image is set as acceptor before bleaching.");
                return;
            }
            IJ.selectWindow(acceptorBefore.getTitle());
            IJ.run("Threshold...");
            thresholdAcceptorBeforeButton.setBackground(greenColor);
      	} else if (e.getActionCommand().equals("thresholdAcceptorAfter")) {
      	    if (acceptorAfter == null) {
                logError("No image is set as acceptor after bleaching.");
                return;
            }
            IJ.selectWindow(acceptorAfter.getTitle());
            IJ.run("Threshold...");
            thresholdAcceptorAfterButton.setBackground(greenColor);
      	} else if (e.getActionCommand().equals("resetDB")) {
      	    if (donorBefore == null) {
                logError("No image is set as donor before bleaching.");
                return;
            }
      	    if (donorBeforeSave == null) {
                logError("No saved image.");
                return;
            }
            donorBefore.setProcessor(donorBefore.getTitle(), donorBeforeSave.duplicate());
            donorBefore.updateAndDraw();
            thresholdDonorBeforeButton.setBackground(originalButtonColor);
            smoothDonorBeforeButton.setBackground(originalButtonColor);
      	} else if (e.getActionCommand().equals("resetDA")) {
      	    if (donorAfter == null) {
                logError("No image is set as donor after bleaching.");
                return;
            }
      	    if (donorAfterSave == null) {
                logError("No saved image.");
                return;
            }
            donorAfter.setProcessor(donorAfter.getTitle(), donorAfterSave.duplicate());
            donorAfter.updateAndDraw();
            thresholdDonorAfterButton.setBackground(originalButtonColor);
            smoothDonorAfterButton.setBackground(originalButtonColor);
      	} else if (e.getActionCommand().equals("resetAB")) {
      	    if (acceptorBefore == null) {
                logError("No image is set as acceptor before bleaching.");
                return;
            }
      	    if (acceptorBeforeSave == null) {
                logError("No saved image.");
                return;
            }
            acceptorBefore.setProcessor(acceptorBefore.getTitle(), acceptorBeforeSave.duplicate());
            acceptorBefore.updateAndDraw();
            thresholdAcceptorBeforeButton.setBackground(originalButtonColor);
            smoothAcceptorBeforeButton.setBackground(originalButtonColor);
      	} else if (e.getActionCommand().equals("resetAA")) {
      	    if (acceptorAfter == null) {
                logError("No image is set as acceptor after bleaching.");
                return;
            }
      	    if (acceptorAfterSave == null) {
                logError("No saved image.");
                return;
            }
            acceptorAfter.setProcessor(acceptorAfter.getTitle(), acceptorAfterSave.duplicate());
            acceptorAfter.updateAndDraw();
            thresholdAcceptorAfterButton.setBackground(originalButtonColor);
            smoothAcceptorAfterButton.setBackground(originalButtonColor);
      	} else if (e.getActionCommand().equals("smoothDBefore")) {
      	    if (donorBefore == null) {
                logError("No image is set as donor before bleaching.");
                return;
            } else {
                if (radiusFieldDB.getText().trim().equals("")) {
                    logError("Radius have to be given for Gaussian blur.");
                    return;
                } else {
                    double radius = 0;
                    try {
                        radius = Double.parseDouble(radiusFieldDB.getText().trim());
                    } catch (Exception ex) {
                        logError("Radius have to be given for Gaussian blur.");
                        return;
                    }
                    GaussianBlur gb = new GaussianBlur();
                    if(!gb.blur(donorBefore.getProcessor(), radius))  {
                        return;
                    }
    		        donorBefore.updateAndDraw();
                    smoothDonorBeforeButton.setBackground(greenColor);
    		        log("Gaussian blurred donor before bleaching.");
    		    }
            }
      	} else if (e.getActionCommand().equals("smoothDAfter")) {
      	    if (donorAfter == null) {
                logError("No image is set as donor after bleaching.");
                return;
            } else {
                if (radiusFieldDA.getText().trim().equals("")) {
                    logError("Radius have to be given for Gaussian blur.");
                    return;
                } else {
                    double radius = 0;
                    try {
                        radius = Double.parseDouble(radiusFieldDA.getText().trim());
                    } catch (Exception ex) {
                        logError("Radius have to be given for Gaussian blur.");
                        return;
                    }
                    GaussianBlur gb = new GaussianBlur();
                    if(!gb.blur(donorAfter.getProcessor(), radius))  {
                        return;
                    }
    		        donorAfter.updateAndDraw();
                    smoothDonorAfterButton.setBackground(greenColor);
    		        log("Gaussian blurred donor after bleaching.");
    		    }
            }
      	} else if (e.getActionCommand().equals("smoothABefore")) {
      	    if (acceptorBefore == null) {
                logError("No image is set as acceptor before bleaching.");
                return;
            } else {
                if (radiusFieldAB.getText().trim().equals("")) {
                    logError("Radius have to be given for Gaussian blur.");
                    return;
                } else {
                    double radius = 0;
                    try {
                        radius = Double.parseDouble(radiusFieldAB.getText().trim());
                    } catch (Exception ex) {
                        logError("Radius have to be given for Gaussian blur.");
                        return;
                    }
                    GaussianBlur gb = new GaussianBlur();
                    if(!gb.blur(acceptorBefore.getProcessor(), radius))  {
                        return;
                    }
    		        acceptorBefore.updateAndDraw();
                    smoothAcceptorBeforeButton.setBackground(greenColor);
    		        log("Gaussian blurred acceptor before bleaching.");
    		    }
            }
      	} else if (e.getActionCommand().equals("smoothAAfter")) {
      	    if (acceptorAfter == null) {
                logError("No image is set as acceptor after bleaching.");
                return;
            } else {
                if (radiusFieldAB.getText().trim().equals("")) {
                    logError("Radius have to be given for Gaussian blur.");
                    return;
                } else {
                    double radius = 0;
                    try {
                        radius = Double.parseDouble(radiusFieldAB.getText().trim());
                    } catch (Exception ex) {
                        logError("Radius have to be given for Gaussian blur.");
                        return;
                    }
                    GaussianBlur gb = new GaussianBlur();
                    if(!gb.blur(acceptorAfter.getProcessor(), radius))  {
                        return;
                    }
    		        acceptorAfter.updateAndDraw();
                    smoothAcceptorAfterButton.setBackground(greenColor);
    		        log("Gaussian blurred acceptor after bleaching.");
    		    }
            }
      	} else if (e.getActionCommand().equals("registerImages")) {
      	    if (donorBefore == null) {
                logError("No image is set as donor before bleaching.");
                return;
            } else if (donorAfter == null) {
                logError("No image is set as donor after bleaching.");
                return;
            } else {
                DecimalFormat df = new DecimalFormat("#0.000");
                FHT fht1 = new FHT(donorBefore.getProcessor().duplicate());
                fht1.transform();
                FHT fht2 = new FHT(donorAfter.getProcessor().duplicate());
                fht2.transform();
                FHT res = fht1.conjugateMultiply(fht2);
                res.inverseTransform();
                ImagePlus image = new ImagePlus("Result of registration", res);
                ImageProcessor ip = image.getProcessor();
                int width = ip.getWidth();
                int height = ip.getHeight();
                int maximum = 0;
                int maxx = -1;
                int maxy = -1;
                for (int i = 0; i < width; i++) {
                    for (int j = 0; j < height; j++) {
                        if (ip.getPixel(i, j) > maximum) {
                            maximum = ip.getPixel(i, j);
                            maxx = i;
                            maxy = j;
                        }
                    }
                }
                int shiftX = 0;
                int shiftY = 0;
                if (maxx != 0 || maxy != 0){
                    ShiftDialog sd = new ShiftDialog(this);
                    if (maxy > height/2) {
                        log("Shifting donor after image up " + (height-maxy) + " pixel" + ((height-maxy)>1?"s":"") + ".");
                        sd.shiftUp(donorAfter, height-maxy);
                        if (applyShiftCB.isSelected()){
                            sd.shiftUp(acceptorAfter, height-maxy);
                        }
                    } else if (maxy != 0) {
                        log("Shifting donor after image down " + maxy + " pixel" + (maxy>1?"s":"") + ".");
                        sd.shiftDown(donorAfter, maxy);
                        if (applyShiftCB.isSelected()){
                            sd.shiftDown(acceptorAfter, maxy);
                        }
                    }
                    if (maxx > width/2) {
                        log("Shifting donor after image to the left " + (width-maxx) + " pixel" + ((width-maxx)>1?"s":"") + ".");
                        sd.shiftLeft(donorAfter, width-maxx);
                        if (applyShiftCB.isSelected()){
                            sd.shiftLeft(acceptorAfter, width-maxx);
                        }
                    } else if (maxx != 0) {
                        log("Shifting donor after image to the right " + maxx + " pixel" + (maxx>1?"s":"") + ".");
                        sd.shiftRight(donorAfter, maxx);
                        if (applyShiftCB.isSelected()){
                            sd.shiftRight(acceptorAfter, maxx);
                        }
                    }
                    actionPerformed(new ActionEvent(registerButton, 1, "registerImages"));
                } else {
                    double countAll = 0;
                    double count = 0;
                    float db, da = 0;
                    double p = 1.10;
                    log("Registration finished.");
                    Roi roi = donorBefore.getRoi();
                    if (roi == null) {
                        logWarning("The calculated statistics after registration are more authoritative if there is a ROI defined in the donor before image, and the calculations are based on that.");
                        donorAfter.killRoi();
                    } else {
                        donorAfter.setRoi(donorBefore.getRoi());
                    }

                    ImageStatistics isMeanDB = ImageStatistics.getStatistics(donorBefore.getProcessor(), Measurements.MEAN,null);
                    ImageStatistics isMeanDA = ImageStatistics.getStatistics(donorAfter.getProcessor(), Measurements.MEAN,null);
                    ImageStatistics isStdDevDB = ImageStatistics.getStatistics(donorBefore.getProcessor(), Measurements.STD_DEV,null);
                    ImageStatistics isStdDevDA = ImageStatistics.getStatistics(donorAfter.getProcessor(), Measurements.STD_DEV,null);

                    for (int x=0; x < width; x++) {
                        for (int y=0; y < height; y++) {
                            if (roi != null && roi.contains(x,y)) {
                                countAll++;
                                db = donorBefore.getProcessor().getPixelValue(x,y);
                                da = donorAfter.getProcessor().getPixelValue(x,y);
                                if (db != 0 && da != 0 && db / da > p) {
                                    count++;
                                }
                            } else if (roi == null) {
                                countAll++;
                                db = donorBefore.getProcessor().getPixelValue(x,y);
                                da = donorAfter.getProcessor().getPixelValue(x,y);
                                if (db != 0 && da != 0 && db / da > p) {
                                    count++;
                                }
                            }
                        }
                    }
                    log("Relative dispersion (SD/mean) of donor before bleaching image: " + df.format((float)(isStdDevDB.stdDev/isMeanDB.mean)));
                    log("Relative dispersion (SD/mean) of donor after bleaching image: " + df.format((float)(isStdDevDA.stdDev/isMeanDA.mean)));
                    df.applyPattern("#0.0");
                    log(df.format(count/countAll*100) + "% of pixels has lower intensity by 10% in the donor after than in the donor before image.");
                    registerButton.setBackground(greenColor);
                }
            }
      	} else if (e.getActionCommand().equals("useLsmImages")) {
          	if (useLsmImages.isSelected()) {
          	    setDonorBeforeButton.setText("Open & Set LSM");
          	    setDonorBeforeButton.setActionCommand("openLsmImage");
          	    setDonorAfterButton.setEnabled(false);
          	    setAcceptorBeforeButton.setEnabled(false);
          	    setAcceptorAfterButton.setEnabled(false);
          	} else {
          	    setDonorBeforeButton.setText("Set image");
          	    setDonorBeforeButton.setActionCommand("setDonorBefore");
          	    setDonorAfterButton.setEnabled(true);
          	    setAcceptorBeforeButton.setEnabled(true);
          	    setAcceptorAfterButton.setEnabled(true);
          	}
            logScrollPane.setPreferredSize(new Dimension(10,10));
      	} else if (e.getActionCommand().equals("donorblcorrm")) {
          	if (donorBlCorrMenuItem.isSelected()) {
                donorBlCorrLabel.setVisible(true);
                donorBlCorrField.setVisible(true);
                calculateDBCorrButton.setVisible(true);
                lineDonorBlCorr.setVisible(true);
                logScrollPane.setPreferredSize(new Dimension(10,10));
            } else {
                donorBlCorrLabel.setVisible(false);
                donorBlCorrField.setVisible(false);
                calculateDBCorrButton.setVisible(false);
                lineDonorBlCorr.setVisible(false);
           	    logScrollPane.setPreferredSize(new Dimension(10,10));
                if (donorBlCorrDialog != null) {
                    donorBlCorrDialog.setVisible(false);
                    donorBlCorrDialog.dispose();
                }
            }
      	} else if (e.getActionCommand().equals("acccrtalkcorrm")) {
          	if (accCrossTalkCorrMenuItem.isSelected()) {
                accCrossTalkCorrLabel.setVisible(true);
                accCrossTalkCorrField.setVisible(true);
                calculateAccCTCorrButton.setVisible(true);
                lineAccCrossTalk.setVisible(true);
                logScrollPane.setPreferredSize(new Dimension(10,10));
            } else {
                accCrossTalkCorrLabel.setVisible(false);
                accCrossTalkCorrField.setVisible(false);
                calculateAccCTCorrButton.setVisible(false);
                lineAccCrossTalk.setVisible(false);
           	    logScrollPane.setPreferredSize(new Dimension(10,10));
                if (acceptorCTCorrDialog != null) {
                    acceptorCTCorrDialog.setVisible(false);
                    acceptorCTCorrDialog.dispose();
                }
            }
      	} else if (e.getActionCommand().equals("accphprcorrm")) {
          	if (accPhotoprCorrMenuItem.isSelected()) {
                accPhotoprCorrLabel.setVisible(true);
                accPhotoprCorrField.setVisible(true);
                calculateAccPPCorrButton.setVisible(true);
                lineAccPhotopr.setVisible(true);
                logScrollPane.setPreferredSize(new Dimension(10,10));
            } else {
                accPhotoprCorrLabel.setVisible(false);
                accPhotoprCorrField.setVisible(false);
                calculateAccPPCorrButton.setVisible(false);
                lineAccPhotopr.setVisible(false);
           	    logScrollPane.setPreferredSize(new Dimension(10,10));
                if (acceptorPPCorrDialog != null) {
                    acceptorPPCorrDialog.setVisible(false);
                    acceptorPPCorrDialog.dispose();
                }
            }
      	} else if (e.getActionCommand().equals("partialblcorrm")) {
          	if (partialBlCorrMenuItem.isSelected()) {
                partialBlCorrLabel.setVisible(true);
                partialBlCorrField.setVisible(true);
                calculatePartialBlCorrButton.setVisible(true);
                linePartialBl.setVisible(true);
                logScrollPane.setPreferredSize(new Dimension(10,10));
            } else {
                partialBlCorrLabel.setVisible(false);
                partialBlCorrField.setVisible(false);
                calculatePartialBlCorrButton.setVisible(false);
                linePartialBl.setVisible(false);
           	    logScrollPane.setPreferredSize(new Dimension(10,10));
            }
      	} else if (e.getActionCommand().equals("calculateDonorBlCorrection")) {
            if (donorBlCorrDialog != null) {
                donorBlCorrDialog.setVisible(false);
                donorBlCorrDialog.dispose();
            }
            donorBlCorrDialog = new DonorBlCorrDialog(this);
		    donorBlCorrDialog.setVisible(true);
      	} else if (e.getActionCommand().equals("calculateAccCTCorrection")) {
            if (acceptorCTCorrDialog != null) {
                acceptorCTCorrDialog.setVisible(false);
                acceptorCTCorrDialog.dispose();
            }
            acceptorCTCorrDialog = new AcceptorCTCorrDialog(this);
		    acceptorCTCorrDialog.setVisible(true);
      	} else if (e.getActionCommand().equals("calculateAccPPCorrection")) {
            if (acceptorPPCorrDialog != null) {
                acceptorPPCorrDialog.setVisible(false);
                acceptorPPCorrDialog.dispose();
            }
            acceptorPPCorrDialog = new AcceptorPPCorrDialog(this);
		    acceptorPPCorrDialog.setVisible(true);
      	} else if (e.getActionCommand().equals("calculatePartialBlCorrection")) {
            if (acceptorBefore == null) {
                logError("No image is set as acceptor before bleaching.");
                return;
      	    } else if (acceptorAfter == null) {
                logError("No image is set as acceptor after bleaching.");
                return;
            } else {
                ImageProcessor ipAB = acceptorBefore.getProcessor();
                ImageProcessor ipAA = acceptorAfter.getProcessor();
                int width = acceptorBefore.getWidth();
                int height = acceptorBefore.getHeight();
                double sum = 0;
                int count = 0;
                if (acceptorBefore.getRoi() != null) {
                    acceptorAfter.setRoi(acceptorBefore.getRoi());
                    for (int i=0; i<width; i++) {
                        for (int j=0; j<height; j++) {
                            if (acceptorBefore.getRoi().contains(i, j)) {
                                if (!Float.isNaN(ipAA.getPixelValue(i,j)) && !Float.isNaN(ipAB.getPixelValue(i,j))) {
                                    sum += ipAA.getPixelValue(i,j) / ipAB.getPixelValue(i,j);
                                    count++;
                                }
                            }
		                }
		            }
        		} else {
                    logWarning("No ROI is defined for acceptor before bleaching.");
                    acceptorAfter.killRoi();
                    for (int i=0; i<width; i++) {
                        for (int j=0; j<height; j++) {
                            if (!Float.isNaN(ipAA.getPixelValue(i,j)) && !Float.isNaN(ipAB.getPixelValue(i,j))) {
                                sum += ipAA.getPixelValue(i,j) / ipAB.getPixelValue(i,j);
                                count++;
                            }
		                }
		            }
        		}
		        float partialBlCorrFactor = (float)(sum/count);
                DecimalFormat df = new DecimalFormat("#.###");
                partialBlCorrField.setText(df.format(partialBlCorrFactor).toString());
                calculatePartialBlCorrButton.setBackground(greenColor);
            }
      	} else if (e.getActionCommand().equals("createFretImage")) {
            if (donorBefore == null) {
                logError("No image is set as donor before bleaching.");
                return;
      	    } else if (donorAfter == null) {
                logError("No image is set as donor after bleaching.");
                return;
      	    } else if ((useAcceptorAsMask.isSelected() || accCrossTalkCorrMenuItem.isSelected() || accPhotoprCorrMenuItem.isSelected()) && acceptorBefore == null) {
                logError("No image is set as acceptor before bleaching.");
                return;
            } else {
                if (donorBlCorrMenuItem.isSelected() && donorBlCorrField.getText().trim().equals("")) {
                    logError("Bleaching correction factor has to be given.");
                    return;
                } else if (accCrossTalkCorrMenuItem.isSelected() && accCrossTalkCorrField.getText().trim().equals("")) {
                    logError("Acceptor cross-talk correction factor has to be given.");
                    return;
                } else if (accPhotoprCorrMenuItem.isSelected() && accPhotoprCorrField.getText().trim().equals("")) {
                    logError("Acceptor photoproduct correction factor has to be given.");
                    return;
                } else if (partialBlCorrMenuItem.isSelected() && partialBlCorrField.getText().trim().equals("")) {
                    logError("Partial acceptor photobleaching correction factor has to be given.");
                    return;
                } else {
                    float donorBlCorr = 1;
                    if (donorBlCorrMenuItem.isSelected()) {
                        try {
                            donorBlCorr = Float.parseFloat(donorBlCorrField.getText().trim());
                        } catch (Exception ex) {
                            logError("Donor bleaching correction factor has to be given.");
                            return;
                        }
                        if (donorBlCorr < 1) {
                            logWarning("The donor bleaching correction factor should not be lower than 1.");
                        }
                    }
                    float acceptorCTCorr = 0;
                    if (accCrossTalkCorrMenuItem.isSelected()) {
                        try {
                            acceptorCTCorr = Float.parseFloat(accCrossTalkCorrField.getText().trim());
                        } catch (Exception ex) {
                            logError("Acceptor cross-talk correction factor has to be given.");
                            return;
                        }
                        if (acceptorCTCorr < 0) {
                            logWarning("The acceptor cross-talk correction factor should not be lower than 0.");
                        }
                    }
                    float acceptorPPCorr = 0;
                    if (accPhotoprCorrMenuItem.isSelected()) {
                        try {
                            acceptorPPCorr = Float.parseFloat(accPhotoprCorrField.getText().trim());
                        } catch (Exception ex) {
                            logError("Acceptor photoproduct correction factor has to be given.");
                            return;
                        }
                        if (acceptorPPCorr < 0) {
                            logWarning("The acceptor photoproduct correction factor should not be lower than 0.");
                        }
                    }
                    float partialBlCorr = 0;
                    if (partialBlCorrMenuItem.isSelected()) {
                        try {
                            partialBlCorr = Float.parseFloat(partialBlCorrField.getText().trim());
                        } catch (Exception ex) {
                            logError("Partial acceptor photobleaching correction factor has to be given.");
                            return;
                        }
                        if (partialBlCorr < 0) {
                            logWarning("The partial acceptor photobleaching correction should not be lower than 0.");
                        }
                        if (partialBlCorr > 1) {
                            logWarning("The partial acceptor photobleaching correction should not be higher than 1.");
                        }
                    }
                    ImageProcessor ipDB = donorBefore.getProcessor().duplicate();
                    ImageProcessor ipDA = donorAfter.getProcessor().duplicate();
                    ImageProcessor ipAB = null;
                    if (acceptorBefore != null) {
                        ipAB = acceptorBefore.getProcessor().duplicate();
                    }

                    float[] ipDBP = (float[])ipDB.getPixels();
                    float[] ipDAP = (float[])ipDA.getPixels();
                    float[] ipABP = null;
                    if (ipAB != null) {
                        ipABP = (float[])ipAB.getPixels();
                    }

                    if (!partialBlCorrMenuItem.isSelected()) {
                        // acceptor cross-talk correction
                        if (accCrossTalkCorrMenuItem.isSelected()) {
                            for (int i = 0; i < ipABP.length; i++) {
                                if (!Float.isNaN(ipDBP[i]) && !Float.isNaN(ipABP[i])) {
                                    ipDBP[i] = ipDBP[i] - ipABP[i] * acceptorCTCorr;
                                } else {
                                    ipDBP[i] = Float.NaN;
                                }
                            }
                        }

                        // acceptor photoproduct correction
                        if (accPhotoprCorrMenuItem.isSelected()) {
                            for (int i = 0; i < ipABP.length; i++) {
                                if (!Float.isNaN(ipDAP[i]) && !Float.isNaN(ipABP[i])) {
                                    ipDAP[i] = ipDAP[i] - ipABP[i] * acceptorPPCorr;
                                } else {
                                    ipDAP[i] = Float.NaN;
                                }
                            }
                        }

                        // donor bleaching correction
                        if (donorBlCorrMenuItem.isSelected()) {
                            for (int i = 0; i < ipDAP.length; i++) {
                                if (!Float.isNaN(ipDAP[i])) {
                                    ipDAP[i] = ipDAP[i] * donorBlCorr;
                                } else {
                                    ipDAP[i] = Float.NaN;
                                }
                            }
                        }

                        for (int i = 0; i < ipDAP.length; i++) {
                            ipDAP[i] = (float)1 - (ipDBP[i] / ipDAP[i]);
                        }
                    } else {
                        if (accCrossTalkCorrMenuItem.isSelected()) {
                            for (int i = 0; i < ipABP.length; i++) {
                                if (!Float.isNaN(ipDBP[i]) && !Float.isNaN(ipABP[i])) {
                                    ipDBP[i] = ipDBP[i] - ipABP[i] * acceptorCTCorr;
                                } else {
                                    ipDBP[i] = Float.NaN;
                                }
                            }
                        }

                        for (int i = 0; i < ipDBP.length; i++) {
                            if (!Float.isNaN(ipDBP[i]) && !Float.isNaN(ipDAP[i]) && !Float.isNaN(ipABP[i])) {
                                ipDAP[i] = donorBlCorr*(ipDAP[i] - (partialBlCorr*acceptorCTCorr+acceptorPPCorr*((float)1-partialBlCorr))*ipABP[i]) - partialBlCorr*ipDBP[i];
                            } else {
                                ipDAP[i] = Float.NaN;
                            }
                        }

                        for (int i = 0; i < ipDAP.length; i++) {
                            ipDAP[i] = (float)1 - (((float)1-partialBlCorr)*ipDBP[i] / ipDAP[i]);
                        }
                    }

                    int width = ipDA.getWidth();
                    int height = ipDA.getHeight();
                    float[][] tiPoints = new float[width][height];
                    for (int i = 0; i < width; i++) {
                        for (int j = 0; j < height; j++) {
                            tiPoints[i][j] = ipDAP[width*j+i];
                        }
                    }

                    float iv = 0;
                    for (int x=0; x < width; x++) {
                        for (int y=0; y < height; y++) {
                            iv = tiPoints[x][y];
                            if (iv < -1 || iv > 1 || !maskBgDBefore[x][y] || !maskBgDAfter[x][y]) {
                                tiPoints[x][y] = Float.NaN;
                            }
                            if (useAcceptorAsMask.isSelected() && (Float.isNaN(ipABP[width*y+x]) || ipABP[width*y+x] == 0)) {
                                tiPoints[x][y] = Float.NaN;
                            }
        		        }
		            }

                    FloatProcessor tiFp = new FloatProcessor(tiPoints);
                    if (transferImage != null && transferImage.getProcessor() != null) {
                        ColorModel cm = transferImage.getProcessor().getColorModel();
                        transferImage.setProcessor("Transfer image", tiFp);
                        transferImage.getProcessor().setColorModel(cm);
                        transferImage.updateAndDraw();
                    } else {
                        transferImage = new ImagePlus("Transfer image", tiFp);
                        transferImage.show();
                    }

                    analyzer = new Analyzer();
            		resultsTable =Analyzer.getResultsTable();
		            resultsTable.setPrecision(3);
                    resultsTable.incrementCounter();
                    int widthTi = transferImage.getWidth();
                    int heightTi = transferImage.getHeight();
                    if(currentlyProcessedFileName != null) {
                        resultsTable.addLabel("File", currentlyProcessedFileName);
                    }
                    if (transferImage.getRoi() != null) {
                        Roi roi = transferImage.getRoi();
                        int count = 0;
                        int notNan = 0;
                        for (int i=0; i<widthTi; i++) {
                            for (int j=0; j<heightTi; j++) {
                                if (roi.contains(i, j)) {
                                   count++;
                                   if (transferImage.getProcessor().getPixelValue(i, j) >= -1) {
                                       notNan++;
                                   }
                               }
		                    }
		                }
                        resultsTable.addValue("Pixels", count);
                        resultsTable.addValue("Not NaN p.", notNan);
                    } else {
                        int notNan = 0;
                        for (int i=0; i<widthTi; i++) {
                            for (int j=0; j<heightTi; j++) {
                               if (transferImage.getProcessor().getPixelValue(i, j) >= -1) {
                                   notNan++;
                               }
		                    }
		                }
                        resultsTable.addValue("Pixels", widthTi*heightTi);
                        resultsTable.addValue("Not NaN p.", notNan);
                    }
                    ImageStatistics isMean = ImageStatistics.getStatistics(tiFp, Measurements.MEAN,null);
                    resultsTable.addValue("Mean", (float)isMean.mean);
                    ImageStatistics isMedian = ImageStatistics.getStatistics(tiFp, Measurements.MEDIAN,null);
                    resultsTable.addValue("Median", (float)isMedian.median);
                    ImageStatistics isStdDev = ImageStatistics.getStatistics(tiFp, Measurements.STD_DEV,null);
                    resultsTable.addValue("Std. dev.", (float)isStdDev.stdDev);
                    ImageStatistics isMinMax = ImageStatistics.getStatistics(tiFp, Measurements.MIN_MAX,null);
                    resultsTable.addValue("Min", (float)isMinMax.min);
                    resultsTable.addValue("Max", (float)isMinMax.max);
                    if (transferImage.getRoi() != null) {
                       donorBefore.setRoi(transferImage.getRoi());
                       donorAfter.setRoi(transferImage.getRoi());
                       if (acceptorBefore != null) {
                           acceptorBefore.setRoi(transferImage.getRoi());
                       }
                    } else {
                       donorBefore.killRoi();
                       donorAfter.killRoi();
                       if (acceptorBefore != null) {
                           acceptorBefore.killRoi();
                       }
                    }
                    ImageStatistics isMinMaxDB = ImageStatistics.getStatistics(donorBefore.getProcessor(), Measurements.MIN_MAX,null);
                    resultsTable.addValue("Min (DB)", (float)isMinMaxDB.min);
                    resultsTable.addValue("Max (DB)", (float)isMinMaxDB.max);
                    ImageStatistics isDBMean = ImageStatistics.getStatistics(donorBefore.getProcessor(), Measurements.MEAN,null);
                    resultsTable.addValue("Mean (DB)", (float)isDBMean.mean);
                    ImageStatistics isMinMaxDA = ImageStatistics.getStatistics(donorAfter.getProcessor(), Measurements.MIN_MAX,null);
                    resultsTable.addValue("Min (DA)", (float)isMinMaxDA.min);
                    resultsTable.addValue("Max (DA)", (float)isMinMaxDA.max);
                    ImageStatistics isDAMean = ImageStatistics.getStatistics(donorAfter.getProcessor(), Measurements.MEAN,null);
                    resultsTable.addValue("Mean (DA)", (float)isDAMean.mean);
                    ImageStatistics isABMean = null;
                    if (acceptorBefore != null) {
                       ImageStatistics isMinMaxAB = ImageStatistics.getStatistics(acceptorBefore.getProcessor(), Measurements.MIN_MAX,null);
                       resultsTable.addValue("Min (AB)", (float)isMinMaxAB.min);
                       resultsTable.addValue("Max (AB)", (float)isMinMaxAB.max);
                       isABMean = ImageStatistics.getStatistics(acceptorBefore.getProcessor(), Measurements.MEAN,null);
                       resultsTable.addValue("Mean (AB)", (float)isABMean.mean);
                    } else {
                       resultsTable.addValue("Min (AB)", (float)0);
                       resultsTable.addValue("Max (AB)", (float)0);
                       resultsTable.addValue("Mean (AB)", (float)0);
                    }
                    analyzer.displayResults();
                    analyzer.updateHeadings();
    		    }
            }
            donorBefore.changes = false;
  	        donorAfter.changes = false;
      	    if(acceptorBefore != null) {
      	        acceptorBefore.changes = false;
            }
      	    if(acceptorAfter != null) {
      	        acceptorAfter.changes = false;
            }
      	} else if (e.getActionCommand().equals("measureFretImage")) {
            float donorBlCorr = 1;
            float acceptorCTCorr = 0;
            float acceptorPPCorr = 0;
            if (transferImage == null) {
                logError("Transfer image required.");
                return;
            }
            resultsTable.incrementCounter();
            int width = transferImage.getWidth();
            int height = transferImage.getHeight();
            if(currentlyProcessedFileName != null) {
                resultsTable.addLabel("File", currentlyProcessedFileName);
            }
            if (transferImage.getRoi() != null) {
                Roi roi = transferImage.getRoi();
                int count = 0;
                int notNan = 0;
                for (int i=0; i<width; i++) {
                    for (int j=0; j<height; j++) {
                        if (roi.contains(i, j)) {
                            count++;
                            if (transferImage.getProcessor().getPixelValue(i, j) >= -1) {
                                notNan++;
                            }
                        }
		            }
		        }
                resultsTable.addValue("Pixels", count);
                resultsTable.addValue("Not NaN p.", notNan);
            } else {
                int notNan = 0;
                for (int i=0; i<width; i++) {
                    for (int j=0; j<height; j++) {
                        if (transferImage.getProcessor().getPixelValue(i, j) >= -1) {
                            notNan++;
                        }
		            }
		        }
                resultsTable.addValue("Pixels", width*height);
                resultsTable.addValue("Not NaN p.", notNan);
            }
            ImageStatistics isMean = ImageStatistics.getStatistics(transferImage.getProcessor(), Measurements.MEAN,null);
            resultsTable.addValue("Mean", (float)isMean.mean);
            ImageStatistics isMedian = ImageStatistics.getStatistics(transferImage.getProcessor(), Measurements.MEDIAN,null);
            resultsTable.addValue("Median", (float)isMedian.median);
            ImageStatistics isStdDev = ImageStatistics.getStatistics(transferImage.getProcessor(), Measurements.STD_DEV,null);
            resultsTable.addValue("Std. dev.", (float)isStdDev.stdDev);
            ImageStatistics isMinMax = ImageStatistics.getStatistics(transferImage.getProcessor(), Measurements.MIN_MAX,null);
            resultsTable.addValue("Min", (float)isMinMax.min);
            resultsTable.addValue("Max", (float)isMinMax.max);
            if (transferImage.getRoi() != null) {
                donorBefore.setRoi(transferImage.getRoi());
                donorAfter.setRoi(transferImage.getRoi());
                if (acceptorBefore != null) {
                    acceptorBefore.setRoi(transferImage.getRoi());
                }
            } else {
                donorBefore.killRoi();
                donorAfter.killRoi();
                if (acceptorBefore != null) {
                    acceptorBefore.killRoi();
                }
            }
            ImageStatistics isMinMaxDB = ImageStatistics.getStatistics(donorBefore.getProcessor(), Measurements.MIN_MAX,null);
            resultsTable.addValue("Min (DB)", (float)isMinMaxDB.min);
            resultsTable.addValue("Max (DB)", (float)isMinMaxDB.max);
            ImageStatistics isDBMean = ImageStatistics.getStatistics(donorBefore.getProcessor(), Measurements.MEAN,null);
            resultsTable.addValue("Mean (DB)", (float)isDBMean.mean);
            ImageStatistics isMinMaxDA = ImageStatistics.getStatistics(donorAfter.getProcessor(), Measurements.MIN_MAX,null);
            resultsTable.addValue("Min (DA)", (float)isMinMaxDA.min);
            resultsTable.addValue("Max (DA)", (float)isMinMaxDA.max);
            ImageStatistics isDAMean = ImageStatistics.getStatistics(donorAfter.getProcessor(), Measurements.MEAN,null);
            resultsTable.addValue("Mean (DA)", (float)isDAMean.mean);
            ImageStatistics isABMean = null;
            if (acceptorBefore != null) {
                ImageStatistics isMinMaxAB = ImageStatistics.getStatistics(acceptorBefore.getProcessor(), Measurements.MIN_MAX,null);
                resultsTable.addValue("Min (AB)", (float)isMinMaxAB.min);
                resultsTable.addValue("Max (AB)", (float)isMinMaxAB.max);
                isABMean = ImageStatistics.getStatistics(acceptorBefore.getProcessor(), Measurements.MEAN,null);
                resultsTable.addValue("Mean (AB)", (float)isABMean.mean);
            } else {
                resultsTable.addValue("Min (AB)", (float)0);
                resultsTable.addValue("Max (AB)", (float)0);
                resultsTable.addValue("Mean (AB)", (float)0);
            }
            analyzer.displayResults();
            analyzer.updateHeadings();
      	} else if (e.getActionCommand().equals("semiAutomaticProcessing")) {
        	int choice = JOptionPane.showConfirmDialog(this, "Semi-automatic processing of images\n\nOpens and processes FRET images in a given directory. It works with\n"+
                                                             "Zeiss LSM images (tested with LSM 510 Version 4.0), which contain two\n"+
                                                             "channels:\n"+
                                                             "1. donor channel (before and after photobleaching)\n"+
                                                             "2. acceptor channel (before and after photobleaching)\n\n"+
                                                             "The upper left corner (1/6 x 1/6 of the image) is considered as background.\n"+
                                                             "Threshold settings, creation of FRET image and measurements have to be\n"+
                                                             "made manually.\n\n"+
                                                             "Every previously opened image and result window will be closed when you\n"+
                                                             "press \"Ok\".\n\n"+
                                                             "Press \"Ok\" to select the directory. To continue with the next "+
                                                             "image, do\nnot close any windows, just press the \"Next\" button.\n", "Semi-automatic processing of images", JOptionPane.OK_CANCEL_OPTION);
            if(choice == JOptionPane.YES_OPTION) {
                currentlyProcessedFile = 0;
                automaticallyProcessedFiles = null;
                currentlyProcessedFileName = null;
                WindowManager.closeAllWindows();
                JFileChooser chooser = new JFileChooser(currentDirectory);
                chooser.setFileSelectionMode(JFileChooser.DIRECTORIES_ONLY);
                chooser.setDialogTitle("Select directory");
                chooser.setAcceptAllFileFilterUsed(false);
                if (chooser.showOpenDialog(this) == JFileChooser.APPROVE_OPTION) {
                    log("Processing files in directory: " + chooser.getSelectedFile());
                    currentDirectory = chooser.getSelectedFile().toString();
                } else {
                    log("Semi-automatic processing: no directory is selected.");
                    return;
                }
                nextButton.setVisible(true);
                logScrollPane.setPreferredSize(new Dimension(10,10));
                automaticallyProcessedFiles = chooser.getSelectedFile().listFiles();
                processFile(0);
            }
      	} else if (e.getActionCommand().equals("nextImage")) {
            if(transferImage != null) {
                transferImage.changes = false;
                transferImage.close();
      	    }
            if(donorBefore != null) {
                donorBefore.changes = false;
                donorBefore.close();
      	    }
      	    if(donorAfter != null) {
      	        donorAfter.changes = false;
                donorAfter.close();
      	    }
      	    if(acceptorBefore != null) {
      	        acceptorBefore.changes = false;
                acceptorBefore.close();
      	    }
      	    if(acceptorAfter != null) {
      	        acceptorAfter.changes = false;
                acceptorAfter.close();
      	    }
      	    if(!useAcceptorAsMask.isSelected()) {
                IJ.selectWindow("Results");
         	    WindowManager.putBehind();
         	    if(WindowManager.getCurrentImage() != null) {
                    WindowManager.getCurrentImage().close();
                }
         	}
         	processFile(++currentlyProcessedFile);
      	} else if (e.getActionCommand().equals("resetImages")) {
      	    resetAll();
      	} else if (e.getActionCommand().equals("help")) {
      	    HelpWindow hw = new HelpWindow(this);
      	    hw.setVisible(true);
      	} else if (e.getActionCommand().equals("about")) {
            JOptionPane optionPane = new JOptionPane();
            optionPane.setMessage("AccPbFRET - an ImageJ plugin for analysis of acceptor photobleaching FRET images\n" +
			                      "Written by: J�nos Roszik (janosr@med.unideb.hu), J�nos Sz�ll�si (szollo@med.unideb.hu),\n" +
                                  "and Gy�rgy Vereb (vereb@med.unideb.hu)\n" +
                                  "Version: " + version + " (" + lastModified + ")\n" +
                                  "The plugin was tested with ImageJ version 1.38x using Java 1.6.0_02.");
            optionPane.setMessageType(JOptionPane.INFORMATION_MESSAGE);
            JDialog dialog = optionPane.createDialog(this, "About");
            dialog.setVisible(true);
        }
        } catch (Throwable t) {
            logException(t.toString(), t);
        }
    }


    private void processFile(int currentFile) {
        resetAllButtonColors();
        if(currentFile >= automaticallyProcessedFiles.length) {
            log("Processing files has been finished.");
            nextButton.setVisible(false);
            logScrollPane.setPreferredSize(new Dimension(10,10));
            IJ.selectWindow("Results");
            currentlyProcessedFile = 0;
            automaticallyProcessedFiles = null;
            currentlyProcessedFileName = null;
            return;
        }
        if(!automaticallyProcessedFiles[currentFile].isFile() || !(automaticallyProcessedFiles[currentFile].getName().endsWith(".lsm") || automaticallyProcessedFiles[currentFile].getName().endsWith(".LSM"))) {
            processFile(++currentlyProcessedFile);
            return;
        }
        log("Current file is: " + automaticallyProcessedFiles[currentFile].getName());
        currentlyProcessedFileName = automaticallyProcessedFiles[currentFile].getName();
        (new Opener()).open(automaticallyProcessedFiles[currentFile].getAbsolutePath());
        WindowManager.putBehind();
        this.actionPerformed(new ActionEvent(this,ActionEvent.ACTION_PERFORMED,"split"));
        this.actionPerformed(new ActionEvent(this,ActionEvent.ACTION_PERFORMED,"setDonorAfter"));
        this.actionPerformed(new ActionEvent(this,ActionEvent.ACTION_PERFORMED,"lutSpectrum"));
        WindowManager.putBehind();
        this.actionPerformed(new ActionEvent(this,ActionEvent.ACTION_PERFORMED,"setDonorBefore"));
        this.actionPerformed(new ActionEvent(this,ActionEvent.ACTION_PERFORMED,"lutSpectrum"));
        if (partialBlCorrMenuItem.isSelected()) {
            WindowManager.putBehind();
            this.actionPerformed(new ActionEvent(this,ActionEvent.ACTION_PERFORMED,"split"));
            this.actionPerformed(new ActionEvent(this,ActionEvent.ACTION_PERFORMED,"setAcceptorAfter"));
            this.actionPerformed(new ActionEvent(this,ActionEvent.ACTION_PERFORMED,"lutSpectrum"));
            WindowManager.putBehind();
            this.actionPerformed(new ActionEvent(this,ActionEvent.ACTION_PERFORMED,"setAcceptorBefore"));
            this.actionPerformed(new ActionEvent(this,ActionEvent.ACTION_PERFORMED,"lutSpectrum"));
            WindowManager.putBehind();
        } else if (useAcceptorAsMask.isSelected()) {
            WindowManager.putBehind();
            this.actionPerformed(new ActionEvent(this,ActionEvent.ACTION_PERFORMED,"split"));
            WindowManager.getCurrentImage().close();
            this.actionPerformed(new ActionEvent(this,ActionEvent.ACTION_PERFORMED,"setAcceptorBefore"));
            this.actionPerformed(new ActionEvent(this,ActionEvent.ACTION_PERFORMED,"lutSpectrum"));
            WindowManager.putBehind();
        }
        this.actionPerformed(new ActionEvent(this,ActionEvent.ACTION_PERFORMED,"registerImages"));
        donorBefore.setRoi(new Roi(0, 0, donorBefore.getWidth()/6, donorBefore.getHeight()/6, null));
        this.actionPerformed(new ActionEvent(this,ActionEvent.ACTION_PERFORMED,"copyRoi"));
        this.actionPerformed(new ActionEvent(this,ActionEvent.ACTION_PERFORMED,"subtractDonorBefore"));
        this.actionPerformed(new ActionEvent(this,ActionEvent.ACTION_PERFORMED,"subtractDonorAfter"));
        if (partialBlCorrMenuItem.isSelected()) {
            this.actionPerformed(new ActionEvent(this,ActionEvent.ACTION_PERFORMED,"subtractAcceptorBefore"));
            this.actionPerformed(new ActionEvent(this,ActionEvent.ACTION_PERFORMED,"subtractAcceptorAfter"));
        } else if (useAcceptorAsMask.isSelected()) {
            this.actionPerformed(new ActionEvent(this,ActionEvent.ACTION_PERFORMED,"subtractAcceptorBefore"));
        }
        donorBefore.setRoi(new Roi(0, 0, donorBefore.getWidth()/6, donorBefore.getHeight()/6, null));
        this.actionPerformed(new ActionEvent(this,ActionEvent.ACTION_PERFORMED,"copyRoi"));
        donorBefore.getProcessor().setValue(0);
        donorBefore.getProcessor().fill();
        donorAfter.getProcessor().setValue(0);
        donorAfter.getProcessor().fill();
        if (partialBlCorrMenuItem.isSelected()) {
            acceptorBefore.getProcessor().setValue(0);
            acceptorBefore.getProcessor().fill();
            acceptorAfter.getProcessor().setValue(0);
            acceptorAfter.getProcessor().fill();
        } else if (useAcceptorAsMask.isSelected()) {
            acceptorBefore.getProcessor().setValue(0);
            acceptorBefore.getProcessor().fill();
        }
        donorBefore.killRoi();
        donorAfter.killRoi();
        if (partialBlCorrMenuItem.isSelected()) {
            acceptorBefore.killRoi();
            acceptorAfter.killRoi();
        } else if (useAcceptorAsMask.isSelected()) {
            acceptorBefore.killRoi();
        }
        this.actionPerformed(new ActionEvent(this,ActionEvent.ACTION_PERFORMED,"smoothDBefore"));
        this.actionPerformed(new ActionEvent(this,ActionEvent.ACTION_PERFORMED,"smoothDAfter"));
        if (partialBlCorrMenuItem.isSelected()) {
            this.actionPerformed(new ActionEvent(this,ActionEvent.ACTION_PERFORMED,"smoothABefore"));
            this.actionPerformed(new ActionEvent(this,ActionEvent.ACTION_PERFORMED,"smoothAAfter"));
        } else if (useAcceptorAsMask.isSelected()) {
            this.actionPerformed(new ActionEvent(this,ActionEvent.ACTION_PERFORMED,"smoothABefore"));
        }
    }


    private void resetAll() {
        donorBefore = null;
        donorBeforeSave = null;
        donorAfter = null;
        donorAfterSave = null;
        acceptorBefore = null;
        acceptorBeforeSave = null;
        acceptorAfter = null;
        acceptorAfterSave = null;
        setDonorBeforeButton.setBackground(originalButtonColor);
        setDonorAfterButton.setBackground(originalButtonColor);
        setAcceptorBeforeButton.setBackground(originalButtonColor);
        setAcceptorAfterButton.setBackground(originalButtonColor);
        registerButton.setBackground(originalButtonColor);
        subtractDonorBeforeButton.setBackground(originalButtonColor);
        subtractDonorAfterButton.setBackground(originalButtonColor);
        subtractAcceptorBeforeButton.setBackground(originalButtonColor);
        subtractAcceptorAfterButton.setBackground(originalButtonColor);
        smoothDonorBeforeButton.setBackground(originalButtonColor);
        smoothDonorAfterButton.setBackground(originalButtonColor);
        smoothAcceptorBeforeButton.setBackground(originalButtonColor);
        smoothAcceptorAfterButton.setBackground(originalButtonColor);
        thresholdDonorBeforeButton.setBackground(originalButtonColor);
        thresholdDonorAfterButton.setBackground(originalButtonColor);
        thresholdAcceptorBeforeButton.setBackground(originalButtonColor);
        thresholdAcceptorAfterButton.setBackground(originalButtonColor);
        calculateDBCorrButton.setBackground(originalButtonColor);
        calculateAccCTCorrButton.setBackground(originalButtonColor);
        calculateAccPPCorrButton.setBackground(originalButtonColor);
        calculatePartialBlCorrButton.setBackground(originalButtonColor);

        nextButton.setVisible(false);
        logScrollPane.setPreferredSize(new Dimension(10,10));
        currentlyProcessedFile = 0;
        automaticallyProcessedFiles = null;
        currentlyProcessedFileName = null;
    }


    private void resetAllButtonColors() {
        setDonorBeforeButton.setBackground(originalButtonColor);
        setDonorAfterButton.setBackground(originalButtonColor);
        setAcceptorBeforeButton.setBackground(originalButtonColor);
        setAcceptorAfterButton.setBackground(originalButtonColor);
        registerButton.setBackground(originalButtonColor);
        subtractDonorBeforeButton.setBackground(originalButtonColor);
        subtractDonorAfterButton.setBackground(originalButtonColor);
        subtractAcceptorBeforeButton.setBackground(originalButtonColor);
        subtractAcceptorAfterButton.setBackground(originalButtonColor);
        smoothDonorBeforeButton.setBackground(originalButtonColor);
        smoothDonorAfterButton.setBackground(originalButtonColor);
        smoothAcceptorBeforeButton.setBackground(originalButtonColor);
        smoothAcceptorAfterButton.setBackground(originalButtonColor);
        thresholdDonorBeforeButton.setBackground(originalButtonColor);
        thresholdDonorAfterButton.setBackground(originalButtonColor);
        thresholdAcceptorBeforeButton.setBackground(originalButtonColor);
        thresholdAcceptorAfterButton.setBackground(originalButtonColor);
        calculateDBCorrButton.setBackground(originalButtonColor);
        calculateAccCTCorrButton.setBackground(originalButtonColor);
        calculateAccPPCorrButton.setBackground(originalButtonColor);
        calculatePartialBlCorrButton.setBackground(originalButtonColor);
    }


    public void log(String text) {
	    try{
	        log.getDocument().insertString(log.getDocument().getLength(), "\n" + format.format(new Date()) + " " + text, log.getStyle("BLACK"));
	        log.setCaretPosition(log.getDocument().getLength());
    	} catch (javax.swing.text.BadLocationException e) {}
    }


    public void logError(String text) {
	    try{
	        log.getDocument().insertString(log.getDocument().getLength(), "\n" + format.format(new Date()) + " ERROR: " + text, log.getStyle("RED"));
	        log.setCaretPosition(log.getDocument().getLength());
    	} catch (javax.swing.text.BadLocationException e) {}
    }


    public void logWarning(String text) {
	    try{
	        log.getDocument().insertString(log.getDocument().getLength(), "\n" + format.format(new Date()) + " WARNING: " + text, log.getStyle("BLUE"));
	        log.setCaretPosition(log.getDocument().getLength());
    	} catch (javax.swing.text.BadLocationException e) {}
    }


    public void logException(String message, Throwable t) {
    	try{
    	    if (debugMenuItem.isSelected()) {
                StringWriter sw = new StringWriter();
                PrintWriter pw = new PrintWriter(sw);
                t.printStackTrace(pw);
                pw.flush();
	            log.getDocument().insertString(log.getDocument().getLength(), "\n" + format.format(new Date()) + " ERROR: " + sw.toString(), log.getStyle("RED"));
                log.setCaretPosition(log.getDocument().getLength());
            } else {
	            log.getDocument().insertString(log.getDocument().getLength(), "\n" + format.format(new Date()) + " ERROR: " + message, log.getStyle("RED"));
                log.setCaretPosition(log.getDocument().getLength());
            }
    	} catch (javax.swing.text.BadLocationException e) {}
    }


    public void exit() {
    	int choice = JOptionPane.showConfirmDialog(this, "Do you really want to exit?", "Exit", JOptionPane.OK_CANCEL_OPTION);
        if(choice == JOptionPane.YES_OPTION) {
            if (shiftDialog != null) {
                shiftDialog.setVisible(false);
                shiftDialog.dispose();
            }
            if (donorBlCorrDialog != null) {
                donorBlCorrDialog.setVisible(false);
                donorBlCorrDialog.dispose();
            }
            if (acceptorCTCorrDialog != null) {
                acceptorCTCorrDialog.setVisible(false);
                acceptorCTCorrDialog.dispose();
            }
            setVisible(false);
            dispose();
        }
    }


	public void windowClosing(WindowEvent e){
		exit();
	}


	public void windowActivated(WindowEvent e){}


	public void windowClosed(WindowEvent e){}


	public void windowDeactivated(WindowEvent e){}


	public void windowDeiconified(WindowEvent e){}


	public void windowIconified(WindowEvent e){}


	public void windowOpened(WindowEvent e){}


    public void setBleachingCorrection(String value) {
        donorBlCorrField.setText(value);
    }


    public void setCrosstalkCorrection(String value) {
        accCrossTalkCorrField.setText(value);
    }


    public void setPhotoproductCorrection(String value) {
        accPhotoprCorrField.setText(value);
    }


    public static void main(String args[]) {
        new AccPbFRET();
    }

}


class ShiftDialog extends JDialog implements ActionListener{
    private AccPbFRET accBlWindow;
    JPanel panel;
    JButton leftButton, rightButton, upButton, downButton;
    JButton cancelButton = new JButton("Reset");

    public ShiftDialog(AccPbFRET accBlWindow) {
        setTitle("32bit image shifter");
        this.accBlWindow = accBlWindow;
        setDefaultCloseOperation(JFrame.HIDE_ON_CLOSE);
        setModal(false);
        createDialogGui();
        getRootPane().setDefaultButton(cancelButton);
        Dimension screen = Toolkit.getDefaultToolkit().getScreenSize();
        setSize(150, 150);
        setLocation((screen.width - getWidth())/2, (screen.height - getHeight())/2);
        setResizable(false);
    }

    public void createDialogGui() {
        GridBagLayout gridbaglayout = new GridBagLayout();
        GridBagConstraints gc = new GridBagConstraints();
        panel = new JPanel();
        panel.setLayout(gridbaglayout);

        gc.insets = new Insets(0,0,0,0);
        gc.fill = GridBagConstraints.BOTH;
        gc.gridwidth = 1;
        gc.gridx = 1;
        gc.gridy = 0;
        upButton = new JButton("^");
        upButton.addActionListener(this);
        upButton.setActionCommand("up");
        panel.add(upButton, gc);
        gc.gridx = 0;
        gc.gridy = 1;
        leftButton = new JButton("<");
        leftButton.addActionListener(this);
        leftButton.setActionCommand("left");
        panel.add(leftButton, gc);
        gc.gridx = 2;
        gc.gridy = 1;
        rightButton = new JButton(">");
        rightButton.addActionListener(this);
        rightButton.setActionCommand("right");
        panel.add(rightButton, gc);
        gc.insets = new Insets(2,2,2,2);
        gc.gridx = 1;
        gc.gridy = 2;
        downButton = new JButton("v");
        downButton.addActionListener(this);
        downButton.setActionCommand("down");
        panel.add(downButton, gc);
        gc.insets = new Insets(0,0,4,0);
        gc.gridwidth = 3;
        gc.gridx = 0;
        gc.gridy = 3;
        panel.add(cancelButton, gc);
        cancelButton.addActionListener(this);
        cancelButton.setActionCommand("cancel");

        getContentPane().add(panel);
    }

    public void actionPerformed(ActionEvent e) {
    	try {
            if (e.getActionCommand().equals("cancel")) {
	            setVisible(false);
      	    } else if (e.getActionCommand().equals("up")) {
                ImagePlus image = WindowManager.getCurrentImage();
                shiftUp(image, 1);
      	    } else if (e.getActionCommand().equals("down")) {
                ImagePlus image = WindowManager.getCurrentImage();
                shiftDown(image, 1);
      	    } else if (e.getActionCommand().equals("left")) {
                ImagePlus image = WindowManager.getCurrentImage();
                shiftLeft(image, 1);
      	    } else if (e.getActionCommand().equals("right")) {
                ImagePlus image = WindowManager.getCurrentImage();
                shiftRight(image, 1);
            }
        } catch (Throwable t) {
            accBlWindow.logException(t.toString(), t);
        }
    }

    public void shiftUp(ImagePlus image, int value){
        if (image == null) {
            return;
        }
        int width = image.getWidth();
        int height = image.getHeight();
        FloatProcessor fp = (FloatProcessor)image.getProcessor();
        ColorModel cm = fp.getColorModel();

        float[] fpPixels = (float[])fp.getPixels();
        float[][] fpPixels2 = new float[width][height];
        for (int i = 0; i < width; i++) {
            for (int j = 0; j < height-value; j++) {
                fpPixels2[i][j] = fpPixels[width*(j+value)+i];
            }
        }
        for (int i = 0; i < width; i++) {
            for (int j = height-value; j < height; j++) {
                fpPixels2[i][j] = 0;
            }
        }
        FloatProcessor newFp = new FloatProcessor(fpPixels2);
        newFp.setColorModel(cm);
        image.setProcessor(image.getTitle(), newFp);
        image.updateAndDraw();
    }


    public void shiftDown(ImagePlus image, int value){
        if (image == null) {
            return;
        }
        int width = image.getWidth();
        int height = image.getHeight();
        FloatProcessor fp = (FloatProcessor)image.getProcessor();
        ColorModel cm = fp.getColorModel();

        float[] fpPixels = (float[])fp.getPixels();
        float[][] fpPixels2 = new float[width][height];
        for (int i = 0; i < width; i++) {
            for (int j = value; j < height; j++) {
                fpPixels2[i][j] = fpPixels[width*(j-value)+i];
            }
        }
        for (int i = 0; i < width; i++) {
            for (int j = 0; j < value; j++) {
                fpPixels2[i][j] = 0;
            }
        }
        FloatProcessor newFp = new FloatProcessor(fpPixels2);
        newFp.setColorModel(cm);
        image.setProcessor(image.getTitle(), newFp);
        image.updateAndDraw();
    }


    public void shiftLeft(ImagePlus image, int value){
        if (image == null) {
            return;
        }
        int width = image.getWidth();
        int height = image.getHeight();
        FloatProcessor fp = (FloatProcessor)image.getProcessor();
        ColorModel cm = fp.getColorModel();

        float[] fpPixels = (float[])fp.getPixels();
        float[][] fpPixels2 = new float[width][height];
        for (int i = 0; i < width-value; i++) {
            for (int j = 0; j < height; j++) {
                fpPixels2[i][j] = fpPixels[width*j+(i+value)];
            }
        }
        for (int i = 0; i < width; i++) {
            for (int j = height-value; j < height; j++) {
                fpPixels2[i][j] = 0;
            }
        }
        FloatProcessor newFp = new FloatProcessor(fpPixels2);
        newFp.setColorModel(cm);
        image.setProcessor(image.getTitle(), newFp);
        image.updateAndDraw();
    }


    public void shiftRight(ImagePlus image, int value){
        if (image == null) {
            return;
        }
        int width = image.getWidth();
        int height = image.getHeight();
        FloatProcessor fp = (FloatProcessor)image.getProcessor();
        ColorModel cm = fp.getColorModel();

        float[] fpPixels = (float[])fp.getPixels();
        float[][] fpPixels2 = new float[width][height];
        for (int i = value; i < width; i++) {
            for (int j = 0; j < height; j++) {
                fpPixels2[i][j] = fpPixels[width*j+(i-value)];
            }
        }
        for (int i = 0; i < width; i++) {
            for (int j = 0; j < value; j++) {
                fpPixels2[i][j] = 0;
            }
        }
        FloatProcessor newFp = new FloatProcessor(fpPixels2);
        newFp.setColorModel(cm);
        image.setProcessor(image.getTitle(), newFp);
        image.updateAndDraw();
    }
}


class DonorBlCorrDialog extends JDialog implements ActionListener{
    private AccPbFRET accBlWindow;
    private ImagePlus donorCBefore, donorCAfter;
    private JPanel panel;
    private JButton setBeforeButton, setAfterButton, registerButton;
    private JButton setBeforeThresholdButton, setAfterThresholdButton, calculateButton, setButton;
    private JButton subtractBeforeButton, subtractAfterButton;
    private JButton resetButton;
    private ButtonGroup buttonGroup;
    private JRadioButton averagesButton, quotientsButton;
    private JLabel mode1ResultLabel, mode2ResultLabel;

    public DonorBlCorrDialog(AccPbFRET accBlWindow) {
        setTitle("Donor bleaching correction factor");
        this.accBlWindow = accBlWindow;
        setDefaultCloseOperation(JFrame.DISPOSE_ON_CLOSE);
        setModal(false);
        createDialogGui();
        Dimension screen = Toolkit.getDefaultToolkit().getScreenSize();
        setSize(300, 380);
        setLocation((screen.width - getWidth())/2, (screen.height - getHeight())/2);
        setResizable(false);
    }

    public void createDialogGui() {
        GridBagLayout gridbaglayout = new GridBagLayout();
        GridBagConstraints gc = new GridBagConstraints();
        panel = new JPanel();
        panel.setLayout(gridbaglayout);

        gc.insets = new Insets(2,2,6,2);
        gc.fill = GridBagConstraints.BOTH;
        gc.gridwidth = GridBagConstraints.REMAINDER;
        gc.gridx = 0;
        gc.gridy = 0;
        JLabel infoLabel = new JLabel("<html><center>This factor is calculated based on images of the donor channel of a donor only labeled sample, before and after photobleaching.</center></html>");
        panel.add(infoLabel, gc);
        gc.insets = new Insets(2,2,2,2);
        gc.gridwidth = 3;
        gc.gridx = 0;
        gc.gridy = 1;
        setBeforeButton = new JButton("Set donor before bleaching (donor only)");
        setBeforeButton.addActionListener(this);
        setBeforeButton.setActionCommand("setCBefore");
        panel.add(setBeforeButton, gc);
        gc.gridx = 0;
        gc.gridy = 2;
        setAfterButton = new JButton("Set donor after bleaching (donor only)");
        setAfterButton.addActionListener(this);
        setAfterButton.setActionCommand("setCAfter");
        panel.add(setAfterButton, gc);
        gc.gridx = 0;
        gc.gridy = 3;
        registerButton = new JButton("Register images");
        registerButton.addActionListener(this);
        registerButton.setActionCommand("registerCImages");
        panel.add(registerButton, gc);
        gc.gridx = 0;
        gc.gridy = 4;
        subtractBeforeButton = new JButton("Subtract background of donor before");
        subtractBeforeButton.addActionListener(this);
        subtractBeforeButton.setActionCommand("subtractCBefore");
        panel.add(subtractBeforeButton, gc);
        gc.gridx = 0;
        gc.gridy = 5;
        subtractAfterButton = new JButton("Subtract background of donor after");
        subtractAfterButton.addActionListener(this);
        subtractAfterButton.setActionCommand("subtractCAfter");
        panel.add(subtractAfterButton, gc);
        gc.gridx = 0;
        gc.gridy = 6;
        setBeforeThresholdButton = new JButton("Set donor before threshold");
        setBeforeThresholdButton.addActionListener(this);
        setBeforeThresholdButton.setActionCommand("setCBeforeThreshold");
        panel.add(setBeforeThresholdButton, gc);
        gc.gridx = 0;
        gc.gridy = 7;
        setAfterThresholdButton = new JButton("Set donor after threshold");
        setAfterThresholdButton.addActionListener(this);
        setAfterThresholdButton.setActionCommand("setCAfterThreshold");
        panel.add(setAfterThresholdButton, gc);
        gc.gridx = 0;
        gc.gridy = 8;
        gc.gridheight = 2;
        JPanel radioPanel = new JPanel();
        GridBagLayout gbl = new GridBagLayout();
        GridBagConstraints gcr = new GridBagConstraints();
        radioPanel.setLayout(gbl);
        gcr.insets = new Insets(0,4,4,4);
        gcr.fill = GridBagConstraints.BOTH;
        JLabel modeLabel = new JLabel("Mode:");
        JLabel resultLabel = new JLabel("Result:");
        mode1ResultLabel = new JLabel("", JLabel.CENTER);
        mode2ResultLabel = new JLabel("", JLabel.CENTER);
        quotientsButton = new JRadioButton("point-by-point");
        quotientsButton.setToolTipText("The factor is the averaged ratio of corresponding pixel values in the donor before and after photobleaching images.");
        averagesButton = new JRadioButton("average pixels");
        averagesButton.setToolTipText("The factor is the ratio of the gated pixel averages in the donor before and after photobleaching images.");
        quotientsButton.setSelected(true);
        buttonGroup = new ButtonGroup();
        buttonGroup.add(quotientsButton);
        buttonGroup.add(averagesButton);
        gcr.gridx = 0;
        gcr.gridy = 0;
        radioPanel.add(modeLabel, gcr);
        gcr.gridx = 1;
        gcr.gridy = 0;
        radioPanel.add(quotientsButton, gcr);
        gcr.gridx = 2;
        gcr.gridy = 0;
        radioPanel.add(averagesButton, gcr);
        gcr.gridx = 0;
        gcr.gridy = 1;
        radioPanel.add(resultLabel, gcr);
        gcr.gridx = 1;
        gcr.gridy = 1;
        radioPanel.add(mode1ResultLabel, gcr);
        gcr.gridx = 2;
        gcr.gridy = 1;
        radioPanel.add(mode2ResultLabel, gcr);
        panel.add(radioPanel, gc);
        gc.gridwidth = 1;
        gc.gridheight = 1;
        gc.gridx = 0;
        gc.gridy = 10;
        calculateButton = new JButton("Calculate");
        calculateButton.addActionListener(this);
        calculateButton.setActionCommand("calculate");
        panel.add(calculateButton, gc);
        gc.gridx = 1;
        gc.gridy = 10;
        setButton = new JButton("Set selected");
        setButton.addActionListener(this);
        setButton.setActionCommand("setfactor");
        panel.add(setButton, gc);
        gc.gridx = 2;
        gc.gridy = 10;
        resetButton = new JButton("Reset");
        resetButton.addActionListener(this);
        resetButton.setActionCommand("reset");
        panel.add(resetButton, gc);

        getContentPane().add(panel);
    }

    public void actionPerformed(ActionEvent e) {
    	try {
            if (e.getActionCommand().equals("reset")) {
                donorCBefore = null;
                donorCAfter = null;
	            setBeforeButton.setBackground(accBlWindow.originalButtonColor);
	            setAfterButton.setBackground(accBlWindow.originalButtonColor);
	            setBeforeThresholdButton.setBackground(accBlWindow.originalButtonColor);
                setAfterThresholdButton.setBackground(accBlWindow.originalButtonColor);
                calculateButton.setBackground(accBlWindow.originalButtonColor);
                setButton.setBackground(accBlWindow.originalButtonColor);
                subtractBeforeButton.setBackground(accBlWindow.originalButtonColor);
                subtractAfterButton.setBackground(accBlWindow.originalButtonColor);
                registerButton.setBackground(accBlWindow.originalButtonColor);
                mode1ResultLabel.setText("");
                mode2ResultLabel.setText("");
      	    } else if (e.getActionCommand().equals("setCBefore")) {
                donorCBefore = WindowManager.getCurrentImage();
      	        if (donorCBefore == null) {
                    accBlWindow.logError("No image is selected. (bl. corr.)");
                    return;
                }
                if (donorCBefore.getNSlices() > 1) {
                   accBlWindow.logError("Current image contains more than 1 slice ("+donorCBefore.getNSlices()+"). Please split it into parts. (bl. corr.)");
                   donorCBefore = null;
                   return;
                }
                if (donorCBefore != null && donorCAfter != null && donorCBefore.equals(donorCAfter)) {
                    accBlWindow.logError("The two images must not be the same. Please select and set an other image. (bl. corr.)");
                    donorCBefore.setTitle("");
                    donorCBefore = null;
                    return;
                }
                donorCBefore.setTitle("Donor before bleaching (bl. corr.) - " + new Date().toString());
                new ImageConverter(donorCBefore).convertToGray32();
                setBeforeButton.setBackground(accBlWindow.greenColor);
      	    } else if (e.getActionCommand().equals("setCAfter")) {
                donorCAfter = WindowManager.getCurrentImage();
      	        if (donorCAfter == null) {
                    accBlWindow.logError("No image is selected. (bl. corr.)");
                    return;
                }
                if (donorCAfter.getNSlices() > 1) {
                   accBlWindow.logError("Current image contains more than 1 slice ("+donorCAfter.getNSlices()+"). Please split it into parts. (bl. corr.)");
                   donorCAfter = null;
                   return;
                }
                if (donorCBefore != null && donorCAfter != null && donorCBefore.equals(donorCAfter)) {
                    accBlWindow.logError("The two images must not be the same. Please select and set an other image. (bl. corr.)");
                    donorCAfter.setTitle("");
                    donorCAfter = null;
                    return;
                }
                donorCAfter.setTitle("Donor after bleaching (bl. corr.) - " + new Date().toString());
                new ImageConverter(donorCAfter).convertToGray32();
                setAfterButton.setBackground(accBlWindow.greenColor);
      	    } else if (e.getActionCommand().equals("subtractCBefore")) {
      	        if (donorCBefore == null) {
                    accBlWindow.logError("No image is set as donor before bleaching. (bl. corr.)");
                    return;
                } else if (donorCBefore.getRoi() == null) {
                    accBlWindow.logError("No ROI is defined for donor before bleaching. (bl. corr.)");
                    return;
                }
                ImageProcessor ipDB = donorCBefore.getProcessor();
                int width = donorCBefore.getWidth();
                int height = donorCBefore.getHeight();
                double sum = 0;
                int count = 0;
                for (int i=0; i<width; i++) {
                    for (int j=0; j<height; j++) {
                        if (donorCBefore.getRoi().contains(i, j)) {
                            sum += ipDB.getPixelValue(i,j);
                            count++;
                        }
		            }
        		}
		        float backgroundAvgDB = (float)(sum/count);

                float value = 0;
                for (int x=0; x < width; x++) {
                    for (int y=0; y < height; y++) {
                        value = ipDB.getPixelValue(x,y);
                        value = value - backgroundAvgDB;
		                ipDB.putPixelValue(x, y, value);
        		    }
		        }
		        donorCBefore.updateAndDraw();
		        donorCBefore.killRoi();
                accBlWindow.log("Subtracted background ("+backgroundAvgDB+") of donor before bleaching. (bl. corr.)");
                subtractBeforeButton.setBackground(accBlWindow.greenColor);
      	    } else if (e.getActionCommand().equals("subtractCAfter")) {
      	        if (donorCAfter == null) {
                    accBlWindow.logError("No image is set as donor after bleaching. (bl. corr.)");
                    return;
                } else if (donorCAfter.getRoi() == null) {
                    accBlWindow.logError("No ROI is defined for donor after bleaching. (bl. corr.)");
                    return;
                }
                ImageProcessor ipDA = donorCAfter.getProcessor();
                int width = donorCAfter.getWidth();
                int height = donorCAfter.getHeight();
                double sum = 0;
                int count = 0;
                for (int i=0; i<width; i++) {
                    for (int j=0; j<height; j++) {
                        if (donorCAfter.getRoi().contains(i, j)) {
                            sum += ipDA.getPixelValue(i,j);
                            count++;
                        }
		            }
        		}
		        float backgroundAvgDA = (float)(sum/count);

                float value = 0;
                for (int x=0; x < width; x++) {
                    for (int y=0; y < height; y++) {
                        value = ipDA.getPixelValue(x,y);
                        value = value - backgroundAvgDA;
		                ipDA.putPixelValue(x, y, value);
        		    }
		        }
		        donorCAfter.updateAndDraw();
		        donorCAfter.killRoi();
                accBlWindow.log("Subtracted background ("+backgroundAvgDA+") of donor after bleaching. (bl. corr.)");
                subtractAfterButton.setBackground(accBlWindow.greenColor);
      	    } else if (e.getActionCommand().equals("setCBeforeThreshold")) {
      	        if (donorCBefore == null) {
                    accBlWindow.logError("No image is set as donor before bleaching. (bl. corr.)");
                    return;
                }
                IJ.selectWindow(donorCBefore.getTitle());
                IJ.run("Threshold...");
                setBeforeThresholdButton.setBackground(accBlWindow.greenColor);
      	    } else if (e.getActionCommand().equals("setCAfterThreshold")) {
      	        if (donorCAfter == null) {
                    accBlWindow.logError("No image is set as donor after bleaching. (bl. corr.)");
                    return;
                }
                IJ.selectWindow(donorCAfter.getTitle());
                IJ.run("Threshold...");
                setAfterThresholdButton.setBackground(accBlWindow.greenColor);
      	    } else if (e.getActionCommand().equals("calculate")) {
                if (donorCBefore == null) {
                    accBlWindow.logError("No image is set as donor before bleaching. (bl. corr.)");
                    return;
      	        } else if (donorCAfter == null) {
                    accBlWindow.logError("No image is set as donor after bleaching. (bl. corr.)");
                    return;
                } else {
                    DecimalFormat df = new DecimalFormat("#.###");
                    float[] ipDBP = (float[])donorCBefore.getProcessor().getPixels();
                    float[] ipDAP = (float[])donorCAfter.getProcessor().getPixels();
                    double sumc = 0;
                    double countc = 0;
                    for (int i = 0; i < ipDBP.length; i++) {
                        if (ipDAP[i] > 0 && ipDBP[i] > 0) {
                            sumc += ipDBP[i] / ipDAP[i];
                            countc++;
                        }
                    }
                    float avg = (float)(sumc / countc);
                    mode1ResultLabel.setText(df.format(avg).toString());

                    double avgBefore = 0;
                    double avgAfter = 0;
                    countc = 0;
                    sumc = 0;
                    for (int i = 0; i < ipDBP.length; i++) {
                        if (ipDBP[i] > 0) {
                            sumc += ipDBP[i];
                            countc++;
                        }
                    }
                    avgBefore = sumc / countc;
                    countc = 0;
                    sumc = 0;
                    for (int i = 0; i < ipDAP.length; i++) {
                        if (ipDAP[i] > 0) {
                            sumc += ipDAP[i];
                            countc++;
                        }
                    }
                    avgAfter = sumc / countc;
                    mode2ResultLabel.setText(df.format((float)(avgBefore/avgAfter)).toString());
                    calculateButton.setBackground(accBlWindow.greenColor);
                    donorCBefore.changes = false;
                    donorCAfter.changes = false;
                }
      	    } else if (e.getActionCommand().equals("setfactor")) {
                    if (quotientsButton.isSelected()) {
                        if (mode1ResultLabel.getText().equals("")) {
                           accBlWindow.logError("The correction factor has to be calculated before setting it. (bl. corr.)");
                           return;
                        }
                        accBlWindow.setBleachingCorrection(mode1ResultLabel.getText());
                        setButton.setBackground(accBlWindow.greenColor);
                        accBlWindow.calculateDBCorrButton.setBackground(accBlWindow.greenColor);
                    } else {
                        if (mode2ResultLabel.getText().equals("")) {
                           accBlWindow.logError("The correction factor has to be calculated before setting it. (bl. corr.)");
                           return;
                        }
                        accBlWindow.setBleachingCorrection(mode2ResultLabel.getText());
                        setButton.setBackground(accBlWindow.greenColor);
                        accBlWindow.calculateDBCorrButton.setBackground(accBlWindow.greenColor);
                    }
      	    } else if (e.getActionCommand().equals("registerCImages")) {
      	        if (donorCBefore == null) {
                    accBlWindow.logError("No image is set as donor before bleaching. (bl. corr.)");
                    return;
                } else if (donorCAfter == null) {
                    accBlWindow.logError("No image is set as donor after bleaching. (bl. corr.)");
                    return;
                } else {
                    FHT fht1 = new FHT(donorCBefore.getProcessor().duplicate());
                    fht1.transform();
                    FHT fht2 = new FHT(donorCAfter.getProcessor().duplicate());
                    fht2.transform();
                    FHT res = fht1.conjugateMultiply(fht2);
                    res.inverseTransform();
                    ImagePlus image = new ImagePlus("Result of registration", res);
                    ImageProcessor ip = image.getProcessor();
                    int width = ip.getWidth();
                    int height = ip.getHeight();
                    int maximum = 0;
                    int maxx = -1;
                    int maxy = -1;
                    for (int i = 0; i < width; i++) {
                        for (int j = 0; j < height; j++) {
                            if (ip.getPixel(i, j) > maximum) {
                                maximum = ip.getPixel(i, j);
                                maxx = i;
                                maxy = j;
                            }
                        }
                    }
                    int shiftX = 0;
                    int shiftY = 0;
                    if (maxx != 0 || maxy != 0){
                        ShiftDialog sd = new ShiftDialog(accBlWindow);
                        if (maxy > height/2) {
                            accBlWindow.log("Shifting donor after image up " + (height-maxy) + " pixel" + ((height-maxy)>1?"s":"") + ". (bl. corr.)");
                            sd.shiftUp(donorCAfter, height-maxy);
                        } else if (maxy != 0) {
                            accBlWindow.log("Shifting donor after image down " + maxy + " pixel" + (maxy>1?"s":"") + ". (bl. corr.)");
                            sd.shiftDown(donorCAfter, maxy);
                        }
                        if (maxx > width/2) {
                            accBlWindow.log("Shifting donor after image to the left " + (width-maxx) + " pixel" + ((width-maxx)>1?"s":"") + ". (bl. corr.)");
                            sd.shiftLeft(donorCAfter, width-maxx);
                        } else if (maxx != 0) {
                            accBlWindow.log("Shifting donor after image to the right " + maxx + " pixel" + (maxx>1?"s":"") + ". (bl. corr.)");
                            sd.shiftRight(donorCAfter, maxx);
                        }
                        actionPerformed(new ActionEvent(registerButton, 1, "registerCImages"));
                    } else {
                        accBlWindow.log("Registration finished. Maximum: x=" + maxx + " y=" + maxy + " (bl. corr.)");
                        registerButton.setBackground(accBlWindow.greenColor);
                    }
                }
            }
        } catch (Throwable t) {
            accBlWindow.logException(t.toString(), t);
        }
    }
}


class AcceptorCTCorrDialog extends JDialog implements ActionListener{
    private AccPbFRET accBlWindow;
    private ImagePlus donorCBefore, acceptorCBefore;
    private JPanel panel;
    private JButton setDonorBeforeButton, setAcceptorBeforeButton;
    private JButton setDonorBeforeThresholdButton, setAcceptorBeforeThresholdButton, calculateButton, setButton;
    private JButton subtractDonorBeforeButton, subtractAcceptorBeforeButton;
    private JButton resetButton;
    private ButtonGroup buttonGroup;
    private JRadioButton averagesButton, quotientsButton;
    private JLabel mode1ResultLabel, mode2ResultLabel;

    public AcceptorCTCorrDialog(AccPbFRET accBlWindow) {
        setTitle("Acceptor cross-talk correction factor");
        this.accBlWindow = accBlWindow;
        setDefaultCloseOperation(JFrame.DISPOSE_ON_CLOSE);
        setModal(false);
        createDialogGui();
        Dimension screen = Toolkit.getDefaultToolkit().getScreenSize();
        setSize(300, 350);
        setLocation((screen.width - getWidth())/2, (screen.height - getHeight())/2);
        setResizable(false);
    }

    public void createDialogGui() {
        GridBagLayout gridbaglayout = new GridBagLayout();
        GridBagConstraints gc = new GridBagConstraints();
        panel = new JPanel();
        panel.setLayout(gridbaglayout);

        gc.insets = new Insets(2,2,6,2);
        gc.fill = GridBagConstraints.BOTH;
        gc.gridwidth = GridBagConstraints.REMAINDER;
        gc.gridx = 0;
        gc.gridy = 0;
        JLabel infoLabel = new JLabel("<html><center>This factor is calculated based on images of donor and acceptor channels of an acceptor only labeled sample, before photobleaching.</center></html>");
        panel.add(infoLabel, gc);
        gc.insets = new Insets(2,2,2,2);
        gc.gridwidth = 3;
        gc.gridx = 0;
        gc.gridy = 1;
        setDonorBeforeButton = new JButton("Set donor before bleaching (acc. only)");
        setDonorBeforeButton.addActionListener(this);
        setDonorBeforeButton.setActionCommand("setDonorCBefore");
        panel.add(setDonorBeforeButton, gc);
        gc.gridx = 0;
        gc.gridy = 2;
        setAcceptorBeforeButton = new JButton("Set acceptor before bleaching (acc. only)");
        setAcceptorBeforeButton.addActionListener(this);
        setAcceptorBeforeButton.setActionCommand("setAcceptorCBefore");
        panel.add(setAcceptorBeforeButton, gc);
        gc.gridx = 0;
        gc.gridy = 3;
        subtractDonorBeforeButton = new JButton("Subtract background of donor before");
        subtractDonorBeforeButton.addActionListener(this);
        subtractDonorBeforeButton.setActionCommand("subtractDonorCBefore");
        panel.add(subtractDonorBeforeButton, gc);
        gc.gridx = 0;
        gc.gridy = 4;
        subtractAcceptorBeforeButton = new JButton("Subtract background of acceptor before");
        subtractAcceptorBeforeButton.addActionListener(this);
        subtractAcceptorBeforeButton.setActionCommand("subtractAcceptorCBefore");
        panel.add(subtractAcceptorBeforeButton, gc);
        gc.gridx = 0;
        gc.gridy = 5;
        setDonorBeforeThresholdButton = new JButton("Set donor before threshold");
        setDonorBeforeThresholdButton.addActionListener(this);
        setDonorBeforeThresholdButton.setActionCommand("setDonorCBeforeThreshold");
        panel.add(setDonorBeforeThresholdButton, gc);
        gc.gridx = 0;
        gc.gridy = 6;
        setAcceptorBeforeThresholdButton = new JButton("Set acceptor before threshold");
        setAcceptorBeforeThresholdButton.addActionListener(this);
        setAcceptorBeforeThresholdButton.setActionCommand("setAcceptorCBeforeThreshold");
        panel.add(setAcceptorBeforeThresholdButton, gc);
        gc.gridx = 0;
        gc.gridy = 7;
        gc.gridheight = 2;
        JPanel radioPanel = new JPanel();
        GridBagLayout gbl = new GridBagLayout();
        GridBagConstraints gcr = new GridBagConstraints();
        radioPanel.setLayout(gbl);
        gcr.insets = new Insets(0,4,4,4);
        gcr.fill = GridBagConstraints.BOTH;
        JLabel modeLabel = new JLabel("Mode:");
        JLabel resultLabel = new JLabel("Result:");
        mode1ResultLabel = new JLabel("", JLabel.CENTER);
        mode2ResultLabel = new JLabel("", JLabel.CENTER);
        quotientsButton = new JRadioButton("point-by-point");
        quotientsButton.setToolTipText("The factor is the averaged ratio of corresponding pixel values in the donor before and acceptor before photobleaching images.");
        averagesButton = new JRadioButton("average pixels");
        averagesButton.setToolTipText("The factor is the ratio of the gated pixel averages in the donor before and acceptor before photobleaching images.");
        quotientsButton.setSelected(true);
        buttonGroup = new ButtonGroup();
        buttonGroup.add(quotientsButton);
        buttonGroup.add(averagesButton);
        gcr.gridx = 0;
        gcr.gridy = 0;
        radioPanel.add(modeLabel, gcr);
        gcr.gridx = 1;
        gcr.gridy = 0;
        radioPanel.add(quotientsButton, gcr);
        gcr.gridx = 2;
        gcr.gridy = 0;
        radioPanel.add(averagesButton, gcr);
        gcr.gridx = 0;
        gcr.gridy = 1;
        radioPanel.add(resultLabel, gcr);
        gcr.gridx = 1;
        gcr.gridy = 1;
        radioPanel.add(mode1ResultLabel, gcr);
        gcr.gridx = 2;
        gcr.gridy = 1;
        radioPanel.add(mode2ResultLabel, gcr);
        panel.add(radioPanel, gc);
        gc.gridwidth = 1;
        gc.gridheight = 1;
        gc.gridx = 0;
        gc.gridy = 9;
        calculateButton = new JButton("Calculate");
        calculateButton.addActionListener(this);
        calculateButton.setActionCommand("calculate");
        panel.add(calculateButton, gc);
        gc.gridx = 1;
        gc.gridy = 9;
        setButton = new JButton("Set selected");
        setButton.addActionListener(this);
        setButton.setActionCommand("setfactor");
        panel.add(setButton, gc);
        gc.gridx = 2;
        gc.gridy = 9;
        resetButton = new JButton("Reset");
        resetButton.addActionListener(this);
        resetButton.setActionCommand("reset");
        panel.add(resetButton, gc);

        getContentPane().add(panel);
    }

    public void actionPerformed(ActionEvent e) {
    	try {
            if (e.getActionCommand().equals("reset")) {
                donorCBefore = null;
                acceptorCBefore = null;
	            setDonorBeforeButton.setBackground(accBlWindow.originalButtonColor);
	            setAcceptorBeforeButton.setBackground(accBlWindow.originalButtonColor);
	            setDonorBeforeThresholdButton.setBackground(accBlWindow.originalButtonColor);
                setAcceptorBeforeThresholdButton.setBackground(accBlWindow.originalButtonColor);
                calculateButton.setBackground(accBlWindow.originalButtonColor);
                setButton.setBackground(accBlWindow.originalButtonColor);
                subtractDonorBeforeButton.setBackground(accBlWindow.originalButtonColor);
                subtractAcceptorBeforeButton.setBackground(accBlWindow.originalButtonColor);
                mode1ResultLabel.setText("");
                mode2ResultLabel.setText("");
      	    } else if (e.getActionCommand().equals("setDonorCBefore")) {
                donorCBefore = WindowManager.getCurrentImage();
      	        if (donorCBefore == null) {
                    accBlWindow.logError("No image is selected. (ct. corr.)");
                    return;
                }
                if (donorCBefore.getNSlices() > 1) {
                   accBlWindow.logError("Current image contains more than 1 slice ("+donorCBefore.getNSlices()+"). Please split it into parts. (ct. corr.)");
                   donorCBefore = null;
                   return;
                }
                if (donorCBefore != null && acceptorCBefore != null && donorCBefore.equals(acceptorCBefore)) {
                    accBlWindow.logError("The two images must not be the same. Please select and set an other image. (ct. corr.)");
                    donorCBefore.setTitle("");
                    donorCBefore = null;
                    return;
                }
                donorCBefore.setTitle("Donor before bleaching (ct. corr.) - " + new Date().toString());
                new ImageConverter(donorCBefore).convertToGray32();
                setDonorBeforeButton.setBackground(accBlWindow.greenColor);
      	    } else if (e.getActionCommand().equals("setAcceptorCBefore")) {
                acceptorCBefore = WindowManager.getCurrentImage();
      	        if (acceptorCBefore == null) {
                    accBlWindow.logError("No image is selected. (ct. corr.)");
                    return;
                }
                if (acceptorCBefore.getNSlices() > 1) {
                   accBlWindow.logError("Current image contains more than 1 slice ("+acceptorCBefore.getNSlices()+"). Please split it into parts. (ct. corr.)");
                   acceptorCBefore = null;
                   return;
                }
                if (donorCBefore != null && acceptorCBefore != null && donorCBefore.equals(acceptorCBefore)) {
                    accBlWindow.logError("The two images must not be the same. Please select and set an other image. (ct. corr.)");
                    acceptorCBefore.setTitle("");
                    acceptorCBefore = null;
                    return;
                }
                acceptorCBefore.setTitle("Acceptor before bleaching (ct. corr.) - " + new Date().toString());
                new ImageConverter(acceptorCBefore).convertToGray32();
                setAcceptorBeforeButton.setBackground(accBlWindow.greenColor);
      	    } else if (e.getActionCommand().equals("subtractDonorCBefore")) {
      	        if (donorCBefore == null) {
                    accBlWindow.logError("No image is set as donor before bleaching. (ct. corr.)");
                    return;
                } else if (donorCBefore.getRoi() == null) {
                    accBlWindow.logError("No ROI is defined for donor before bleaching. (ct. corr.)");
                    return;
                }
                ImageProcessor ipDB = donorCBefore.getProcessor();
                int width = donorCBefore.getWidth();
                int height = donorCBefore.getHeight();
                double sum = 0;
                int count = 0;
                for (int i=0; i<width; i++) {
                    for (int j=0; j<height; j++) {
                        if (donorCBefore.getRoi().contains(i, j)) {
                            sum += ipDB.getPixelValue(i,j);
                            count++;
                        }
		            }
        		}
		        float backgroundAvgDB = (float)(sum/count);

                float value = 0;
                for (int x=0; x < width; x++) {
                    for (int y=0; y < height; y++) {
                        value = ipDB.getPixelValue(x,y);
                        value = value - backgroundAvgDB;
		                ipDB.putPixelValue(x, y, value);
        		    }
		        }
		        donorCBefore.updateAndDraw();
		        donorCBefore.killRoi();
                accBlWindow.log("Subtracted background ("+backgroundAvgDB+") of donor before bleaching. (ct. corr.)");
                subtractDonorBeforeButton.setBackground(accBlWindow.greenColor);
      	    } else if (e.getActionCommand().equals("subtractAcceptorCBefore")) {
      	        if (acceptorCBefore == null) {
                    accBlWindow.logError("No image is set as acceptor before bleaching. (ct. corr.)");
                    return;
                } else if (acceptorCBefore.getRoi() == null) {
                    accBlWindow.logError("No ROI is defined for acceptor before bleaching. (ct. corr.)");
                    return;
                }
                ImageProcessor ipAB = acceptorCBefore.getProcessor();
                int width = acceptorCBefore.getWidth();
                int height = acceptorCBefore.getHeight();
                double sum = 0;
                int count = 0;
                for (int i=0; i<width; i++) {
                    for (int j=0; j<height; j++) {
                        if (acceptorCBefore.getRoi().contains(i, j)) {
                            sum += ipAB.getPixelValue(i,j);
                            count++;
                        }
		            }
        		}
		        float backgroundAvgDA = (float)(sum/count);

                float value = 0;
                for (int x=0; x < width; x++) {
                    for (int y=0; y < height; y++) {
                        value = ipAB.getPixelValue(x,y);
                        value = value - backgroundAvgDA;
		                ipAB.putPixelValue(x, y, value);
        		    }
		        }
		        acceptorCBefore.updateAndDraw();
		        acceptorCBefore.killRoi();
                accBlWindow.log("Subtracted background ("+backgroundAvgDA+") of acceptor before bleaching. (ct. corr.)");
                subtractAcceptorBeforeButton.setBackground(accBlWindow.greenColor);
      	    } else if (e.getActionCommand().equals("setDonorCBeforeThreshold")) {
      	        if (donorCBefore == null) {
                    accBlWindow.logError("No image is set as donor before bleaching. (ct. corr.)");
                    return;
                }
                IJ.selectWindow(donorCBefore.getTitle());
                IJ.run("Threshold...");
                setDonorBeforeThresholdButton.setBackground(accBlWindow.greenColor);
      	    } else if (e.getActionCommand().equals("setAcceptorCBeforeThreshold")) {
      	        if (acceptorCBefore == null) {
                    accBlWindow.logError("No image is set as acceptor before bleaching. (ct. corr.)");
                    return;
                }
                IJ.selectWindow(acceptorCBefore.getTitle());
                IJ.run("Threshold...");
                setAcceptorBeforeThresholdButton.setBackground(accBlWindow.greenColor);
      	    } else if (e.getActionCommand().equals("calculate")) {
                if (donorCBefore == null) {
                    accBlWindow.logError("No image is set as donor before bleaching. (ct. corr.)");
                    return;
      	        } else if (acceptorCBefore == null) {
                    accBlWindow.logError("No image is set as acceptor before bleaching. (ct. corr.)");
                    return;
                } else {
                    DecimalFormat df = new DecimalFormat("#.###");
                    float[] ipDBP = (float[])donorCBefore.getProcessor().getPixels();
                    float[] ipABP = (float[])acceptorCBefore.getProcessor().getPixels();
                    double sumc = 0;
                    double countc = 0;
                    for (int i = 0; i < ipDBP.length; i++) {
                        if (ipABP[i] > 0 && ipDBP[i] > 0) {
                            sumc += ipDBP[i] / ipABP[i];
                            countc++;
                        }
                    }
                    float avg = (float)(sumc / countc);
                    mode1ResultLabel.setText(df.format(avg).toString());

                    double avgDonorBefore = 0;
                    double avgAcceptorBefore = 0;
                    countc = 0;
                    sumc = 0;
                    for (int i = 0; i < ipDBP.length; i++) {
                        if (ipDBP[i] > 0) {
                            sumc += ipDBP[i];
                            countc++;
                        }
                    }
                    avgDonorBefore = sumc / countc;
                    countc = 0;
                    sumc = 0;
                    for (int i = 0; i < ipABP.length; i++) {
                        if (ipABP[i] > 0) {
                            sumc += ipABP[i];
                            countc++;
                        }
                    }
                    avgAcceptorBefore = sumc / countc;
                    mode2ResultLabel.setText(df.format((float)(avgDonorBefore/avgAcceptorBefore)).toString());
                    calculateButton.setBackground(accBlWindow.greenColor);
                    donorCBefore.changes = false;
                    acceptorCBefore.changes = false;
                }
      	    } else if (e.getActionCommand().equals("setfactor")) {
                    if (quotientsButton.isSelected()) {
                        if (mode1ResultLabel.getText().equals("")) {
                           accBlWindow.logError("The correction factor has to be calculated before setting it. (ct. corr.)");
                           return;
                        }
                        accBlWindow.setCrosstalkCorrection(mode1ResultLabel.getText());
                        accBlWindow.calculateAccCTCorrButton.setBackground(accBlWindow.greenColor);
                        setButton.setBackground(accBlWindow.greenColor);
                    } else {
                        if (mode2ResultLabel.getText().equals("")) {
                           accBlWindow.logError("The correction factor has to be calculated before setting it. (ct. corr.)");
                           return;
                        }
                        accBlWindow.setCrosstalkCorrection(mode2ResultLabel.getText());
                        accBlWindow.calculateAccCTCorrButton.setBackground(accBlWindow.greenColor);
                        setButton.setBackground(accBlWindow.greenColor);
                    }
            }
        } catch (Throwable t) {
            accBlWindow.logException(t.toString(), t);
        }
    }
}


class AcceptorPPCorrDialog extends JDialog implements ActionListener{
    private AccPbFRET accBlWindow;
    private ImagePlus donorCAfter, acceptorCBefore;
    private JPanel panel;
    private JButton setDonorAfterButton, setAcceptorBeforeButton;
    private JButton setDonorAfterThresholdButton, setAcceptorBeforeThresholdButton, calculateButton, setButton;
    private JButton subtractDonorAfterButton, subtractAcceptorBeforeButton;
    private JButton resetButton;
    private ButtonGroup buttonGroup;
    private JRadioButton averagesButton, quotientsButton;
    private JLabel mode1ResultLabel, mode2ResultLabel;

    public AcceptorPPCorrDialog(AccPbFRET accBlWindow) {
        setTitle("Acceptor photoproduct correction factor");
        this.accBlWindow = accBlWindow;
        setDefaultCloseOperation(JFrame.DISPOSE_ON_CLOSE);
        setModal(false);
        createDialogGui();
        Dimension screen = Toolkit.getDefaultToolkit().getScreenSize();
        setSize(300, 350);
        setLocation((screen.width - getWidth())/2, (screen.height - getHeight())/2);
        setResizable(false);
    }

    public void createDialogGui() {
        GridBagLayout gridbaglayout = new GridBagLayout();
        GridBagConstraints gc = new GridBagConstraints();
        panel = new JPanel();
        panel.setLayout(gridbaglayout);

        gc.insets = new Insets(2,2,6,2);
        gc.fill = GridBagConstraints.BOTH;
        gc.gridwidth = GridBagConstraints.REMAINDER;
        gc.gridx = 0;
        gc.gridy = 0;
        JLabel infoLabel = new JLabel("<html><center>This factor is calculated based on images of a sample labeled with acceptor only, donor after and acceptor before photobleaching.</center></html>");
        panel.add(infoLabel, gc);
        gc.insets = new Insets(2,2,2,2);
        gc.gridwidth = 3;
        gc.gridx = 0;
        gc.gridy = 1;
        setDonorAfterButton = new JButton("Set donor after bleaching (acc. only)");
        setDonorAfterButton.addActionListener(this);
        setDonorAfterButton.setActionCommand("setDonorCAfter");
        panel.add(setDonorAfterButton, gc);
        gc.gridx = 0;
        gc.gridy = 2;
        setAcceptorBeforeButton = new JButton("Set acceptor before bleaching (acc. only)");
        setAcceptorBeforeButton.addActionListener(this);
        setAcceptorBeforeButton.setActionCommand("setAcceptorCBefore");
        panel.add(setAcceptorBeforeButton, gc);
        gc.gridx = 0;
        gc.gridy = 3;
        subtractDonorAfterButton = new JButton("Subtract background of donor after");
        subtractDonorAfterButton.addActionListener(this);
        subtractDonorAfterButton.setActionCommand("subtractDonorCAfter");
        panel.add(subtractDonorAfterButton, gc);
        gc.gridx = 0;
        gc.gridy = 4;
        subtractAcceptorBeforeButton = new JButton("Subtract background of acceptor before");
        subtractAcceptorBeforeButton.addActionListener(this);
        subtractAcceptorBeforeButton.setActionCommand("subtractAcceptorCBefore");
        panel.add(subtractAcceptorBeforeButton, gc);
        gc.gridx = 0;
        gc.gridy = 5;
        setDonorAfterThresholdButton = new JButton("Set donor after threshold");
        setDonorAfterThresholdButton.addActionListener(this);
        setDonorAfterThresholdButton.setActionCommand("setDonorCAfterThreshold");
        panel.add(setDonorAfterThresholdButton, gc);
        gc.gridx = 0;
        gc.gridy = 6;
        setAcceptorBeforeThresholdButton = new JButton("Set acceptor before threshold");
        setAcceptorBeforeThresholdButton.addActionListener(this);
        setAcceptorBeforeThresholdButton.setActionCommand("setAcceptorCBeforeThreshold");
        panel.add(setAcceptorBeforeThresholdButton, gc);
        gc.gridx = 0;
        gc.gridy = 7;
        gc.gridheight = 2;
        JPanel radioPanel = new JPanel();
        GridBagLayout gbl = new GridBagLayout();
        GridBagConstraints gcr = new GridBagConstraints();
        radioPanel.setLayout(gbl);
        gcr.insets = new Insets(0,4,4,4);
        gcr.fill = GridBagConstraints.BOTH;
        JLabel modeLabel = new JLabel("Mode:");
        JLabel resultLabel = new JLabel("Result:");
        mode1ResultLabel = new JLabel("", JLabel.CENTER);
        mode2ResultLabel = new JLabel("", JLabel.CENTER);
        quotientsButton = new JRadioButton("point-by-point");
        quotientsButton.setToolTipText("The factor is the averaged ratio of corresponding pixel values in the donor after and acceptor before photobleaching images.");
        averagesButton = new JRadioButton("average pixels");
        averagesButton.setToolTipText("The factor is the ratio of the gated pixel averages in the donor after and acceptor before photobleaching images.");
        quotientsButton.setSelected(true);
        buttonGroup = new ButtonGroup();
        buttonGroup.add(quotientsButton);
        buttonGroup.add(averagesButton);
        gcr.gridx = 0;
        gcr.gridy = 0;
        radioPanel.add(modeLabel, gcr);
        gcr.gridx = 1;
        gcr.gridy = 0;
        radioPanel.add(quotientsButton, gcr);
        gcr.gridx = 2;
        gcr.gridy = 0;
        radioPanel.add(averagesButton, gcr);
        gcr.gridx = 0;
        gcr.gridy = 1;
        radioPanel.add(resultLabel, gcr);
        gcr.gridx = 1;
        gcr.gridy = 1;
        radioPanel.add(mode1ResultLabel, gcr);
        gcr.gridx = 2;
        gcr.gridy = 1;
        radioPanel.add(mode2ResultLabel, gcr);
        panel.add(radioPanel, gc);
        gc.gridwidth = 1;
        gc.gridheight = 1;
        gc.gridx = 0;
        gc.gridy = 9;
        calculateButton = new JButton("Calculate");
        calculateButton.addActionListener(this);
        calculateButton.setActionCommand("calculate");
        panel.add(calculateButton, gc);
        gc.gridx = 1;
        gc.gridy = 9;
        setButton = new JButton("Set selected");
        setButton.addActionListener(this);
        setButton.setActionCommand("setfactor");
        panel.add(setButton, gc);
        gc.gridx = 2;
        gc.gridy = 9;
        resetButton = new JButton("Reset");
        resetButton.addActionListener(this);
        resetButton.setActionCommand("reset");
        panel.add(resetButton, gc);

        getContentPane().add(panel);
    }

    public void actionPerformed(ActionEvent e) {
    	try {
            if (e.getActionCommand().equals("reset")) {
                donorCAfter = null;
                acceptorCBefore = null;
	            setDonorAfterButton.setBackground(accBlWindow.originalButtonColor);
	            setAcceptorBeforeButton.setBackground(accBlWindow.originalButtonColor);
	            setDonorAfterThresholdButton.setBackground(accBlWindow.originalButtonColor);
                setAcceptorBeforeThresholdButton.setBackground(accBlWindow.originalButtonColor);
                calculateButton.setBackground(accBlWindow.originalButtonColor);
                setButton.setBackground(accBlWindow.originalButtonColor);
                subtractDonorAfterButton.setBackground(accBlWindow.originalButtonColor);
                subtractAcceptorBeforeButton.setBackground(accBlWindow.originalButtonColor);
                mode1ResultLabel.setText("");
                mode2ResultLabel.setText("");
      	    } else if (e.getActionCommand().equals("setDonorCAfter")) {
                donorCAfter = WindowManager.getCurrentImage();
      	        if (donorCAfter == null) {
                    accBlWindow.logError("No image is selected. (pp. corr.)");
                    return;
                }
                if (donorCAfter.getNSlices() > 1) {
                   accBlWindow.logError("Current image contains more than 1 slice ("+donorCAfter.getNSlices()+"). Please split it into parts. (pp. corr.)");
                   donorCAfter = null;
                   return;
                }
                if (donorCAfter != null && acceptorCBefore != null && donorCAfter.equals(acceptorCBefore)) {
                    accBlWindow.logError("The two images must not be the same. Please select and set an other image. (pp. corr.)");
                    donorCAfter.setTitle("");
                    donorCAfter = null;
                    return;
                }
                donorCAfter.setTitle("Donor after bleaching (pp. corr.) - " + new Date().toString());
                new ImageConverter(donorCAfter).convertToGray32();
                setDonorAfterButton.setBackground(accBlWindow.greenColor);
      	    } else if (e.getActionCommand().equals("setAcceptorCBefore")) {
                acceptorCBefore = WindowManager.getCurrentImage();
      	        if (acceptorCBefore == null) {
                    accBlWindow.logError("No image is selected. (pp. corr.)");
                    return;
                }
                if (acceptorCBefore.getNSlices() > 1) {
                   accBlWindow.logError("Current image contains more than 1 slice ("+acceptorCBefore.getNSlices()+"). Please split it into parts. (pp. corr.)");
                   acceptorCBefore = null;
                   return;
                }
                if (donorCAfter != null && acceptorCBefore != null && donorCAfter.equals(acceptorCBefore)) {
                    accBlWindow.logError("The two images must not be the same. Please select and set an other image. (pp. corr.)");
                    acceptorCBefore.setTitle("");
                    acceptorCBefore = null;
                    return;
                }
                acceptorCBefore.setTitle("Acceptor before bleaching (pp. corr.) - " + new Date().toString());
                new ImageConverter(acceptorCBefore).convertToGray32();
                setAcceptorBeforeButton.setBackground(accBlWindow.greenColor);
      	    } else if (e.getActionCommand().equals("subtractDonorCAfter")) {
      	        if (donorCAfter == null) {
                    accBlWindow.logError("No image is set as donor after bleaching. (pp. corr.)");
                    return;
                } else if (donorCAfter.getRoi() == null) {
                    accBlWindow.logError("No ROI is defined for donor after bleaching. (pp. corr.)");
                    return;
                }
                ImageProcessor ipDA = donorCAfter.getProcessor();
                int width = donorCAfter.getWidth();
                int height = donorCAfter.getHeight();
                double sum = 0;
                int count = 0;
                for (int i=0; i<width; i++) {
                    for (int j=0; j<height; j++) {
                        if (donorCAfter.getRoi().contains(i, j)) {
                            sum += ipDA.getPixelValue(i,j);
                            count++;
                        }
		            }
        		}
		        float backgroundAvgDB = (float)(sum/count);

                float value = 0;
                for (int x=0; x < width; x++) {
                    for (int y=0; y < height; y++) {
                        value = ipDA.getPixelValue(x,y);
                        value = value - backgroundAvgDB;
		                ipDA.putPixelValue(x, y, value);
        		    }
		        }
		        donorCAfter.updateAndDraw();
		        donorCAfter.killRoi();
                accBlWindow.log("Subtracted background ("+backgroundAvgDB+") of donor after bleaching. (pp. corr.)");
                subtractDonorAfterButton.setBackground(accBlWindow.greenColor);
      	    } else if (e.getActionCommand().equals("subtractAcceptorCBefore")) {
      	        if (acceptorCBefore == null) {
                    accBlWindow.logError("No image is set as acceptor before bleaching. (pp. corr.)");
                    return;
                } else if (acceptorCBefore.getRoi() == null) {
                    accBlWindow.logError("No ROI is defined for acceptor before bleaching. (pp. corr.)");
                    return;
                }
                ImageProcessor ipAB = acceptorCBefore.getProcessor();
                int width = acceptorCBefore.getWidth();
                int height = acceptorCBefore.getHeight();
                double sum = 0;
                int count = 0;
                for (int i=0; i<width; i++) {
                    for (int j=0; j<height; j++) {
                        if (acceptorCBefore.getRoi().contains(i, j)) {
                            sum += ipAB.getPixelValue(i,j);
                            count++;
                        }
		            }
        		}
		        float backgroundAvgDA = (float)(sum/count);

                float value = 0;
                for (int x=0; x < width; x++) {
                    for (int y=0; y < height; y++) {
                        value = ipAB.getPixelValue(x,y);
                        value = value - backgroundAvgDA;
		                ipAB.putPixelValue(x, y, value);
        		    }
		        }
		        acceptorCBefore.updateAndDraw();
		        acceptorCBefore.killRoi();
                accBlWindow.log("Subtracted background ("+backgroundAvgDA+") of acceptor before bleaching. (pp. corr.)");
                subtractAcceptorBeforeButton.setBackground(accBlWindow.greenColor);
      	    } else if (e.getActionCommand().equals("setDonorCAfterThreshold")) {
      	        if (donorCAfter == null) {
                    accBlWindow.logError("No image is set as donor after bleaching. (pp. corr.)");
                    return;
                }
                IJ.selectWindow(donorCAfter.getTitle());
                IJ.run("Threshold...");
                setDonorAfterThresholdButton.setBackground(accBlWindow.greenColor);
      	    } else if (e.getActionCommand().equals("setAcceptorCBeforeThreshold")) {
      	        if (acceptorCBefore == null) {
                    accBlWindow.logError("No image is set as acceptor before bleaching. (pp. corr.)");
                    return;
                }
                IJ.selectWindow(acceptorCBefore.getTitle());
                IJ.run("Threshold...");
                setAcceptorBeforeThresholdButton.setBackground(accBlWindow.greenColor);
      	    } else if (e.getActionCommand().equals("calculate")) {
                if (donorCAfter == null) {
                    accBlWindow.logError("No image is set as donor after bleaching. (pp. corr.)");
                    return;
      	        } else if (acceptorCBefore == null) {
                    accBlWindow.logError("No image is set as acceptor before bleaching. (pp. corr.)");
                    return;
                } else {
                    DecimalFormat df = new DecimalFormat("#.###");
                    float[] ipDAP = (float[])donorCAfter.getProcessor().getPixels();
                    float[] ipABP = (float[])acceptorCBefore.getProcessor().getPixels();
                    double sumc = 0;
                    double countc = 0;
                    for (int i = 0; i < ipDAP.length; i++) {
                        if (ipABP[i] > 0 && ipDAP[i] > 0) {
                            sumc += ipDAP[i] / ipABP[i];
                            countc++;
                        }
                    }
                    float avg = (float)(sumc / countc);
                    mode1ResultLabel.setText(df.format(avg).toString());

                    double avgDonorAfter = 0;
                    double avgAcceptorBefore = 0;
                    countc = 0;
                    sumc = 0;
                    for (int i = 0; i < ipDAP.length; i++) {
                        if (ipDAP[i] > 0) {
                            sumc += ipDAP[i];
                            countc++;
                        }
                    }
                    avgDonorAfter = sumc / countc;
                    countc = 0;
                    sumc = 0;
                    for (int i = 0; i < ipABP.length; i++) {
                        if (ipABP[i] > 0) {
                            sumc += ipABP[i];
                            countc++;
                        }
                    }
                    avgAcceptorBefore = sumc / countc;
                    mode2ResultLabel.setText(df.format((float)(avgDonorAfter/avgAcceptorBefore)).toString());
                    calculateButton.setBackground(accBlWindow.greenColor);
                    donorCAfter.changes = false;
                    acceptorCBefore.changes = false;
                }
      	    } else if (e.getActionCommand().equals("setfactor")) {
                    if (quotientsButton.isSelected()) {
                        if (mode1ResultLabel.getText().equals("")) {
                           accBlWindow.logError("The correction factor has to be calculated before setting it. (pp. corr.)");
                           return;
                        }
                        accBlWindow.setPhotoproductCorrection(mode1ResultLabel.getText());
                        setButton.setBackground(accBlWindow.greenColor);
                        accBlWindow.calculateAccPPCorrButton.setBackground(accBlWindow.greenColor);
                    } else {
                        if (mode2ResultLabel.getText().equals("")) {
                           accBlWindow.logError("The correction factor has to be calculated before setting it. (pp. corr.)");
                           return;
                        }
                        accBlWindow.setPhotoproductCorrection(mode2ResultLabel.getText());
                        setButton.setBackground(accBlWindow.greenColor);
                        accBlWindow.calculateAccPPCorrButton.setBackground(accBlWindow.greenColor);
                    }
            }
        } catch (Throwable t) {
            accBlWindow.logException(t.toString(), t);
        }
    }
}


class HelpWindow extends JFrame {
    private AccPbFRET accBlWindow;
    private JPanel panel;

    public HelpWindow(AccPbFRET accBlWindow) {
        setTitle("AccPbFRET Help");
        this.accBlWindow = accBlWindow;
        setDefaultCloseOperation(JFrame.DISPOSE_ON_CLOSE);
        createGui();
        Dimension screen = Toolkit.getDefaultToolkit().getScreenSize();
        setSize(600, 800);
        setLocation((screen.width - getWidth())/2, (screen.height - getHeight())/2);
        setResizable(false);
    }

    public void createGui() {
        GridBagLayout gridbaglayout = new GridBagLayout();
        GridBagConstraints gc = new GridBagConstraints();
        panel = new JPanel();
        panel.setLayout(gridbaglayout);
        setFont(new Font("Helvetica", Font.PLAIN, 12));

        gc.insets = new Insets(4,4,4,4);
        gc.fill = GridBagConstraints.HORIZONTAL;
        gc.gridwidth = GridBagConstraints.REMAINDER;
        gc.gridx = 0;
        gc.gridy = 0;
        gc.weightx = 2;
        JLabel label1 = new JLabel("<html><center><b>AccPbFRET Help</b></center></html>");
        label1.setFont(new Font("Helvetica", Font.BOLD, 14));
        panel.add(label1, gc);

        gc.gridy = GridBagConstraints.RELATIVE;

        JLabel label1b = new JLabel("<html><b><br><u>Menu structure</u></b></html>");
        panel.add(label1b, gc);
        JLabel label1c = new JLabel("<html>The \"File\" and \"Image\" menus include ImageJ commands that are likely to be frequently used in<br>the analysis process.<br><br>Also, messages generated during image processing can be saved or cleared from the \"File\" menu.<br>Furthermore, analysis data can be reset from the \"File\" menu and the plugin can be switched to<br>semi-automatic mode here as well.<br><br>In the \"Corrections\" menu, the checkboxes of desired correction algorithms need to be checked.<br><br>Donor bleaching is almost inevitable during the acquisition of sequential donor images and using<br>this factor (or at least checking its value) is highly recommended. When this correction is chosen,<br>the default value of 1% unwanted donor bleaching is assigned (yielding a factor of 1.01).<br><br>Acceptor crosstalk can be a problem depending on the filter sets and laser of choice. When this<br>correction is chosen, the default value of 1% unwanted acceptor bleed-through to the donor<br>channel is assigned (yielding a factor of 0.01).<br><br>Acceptor photoproduct(s) can be fluorescent and cross-talk into the donor channel. When<br>correction for this possibility is chosen, the default value of 1% unwanted acceptor photoprodocut<br>cross-talk to the donor channel  is assigned (yielding a factor of 0.01).<br><br>Partial acceptor photobleaching causes the underestimation of FRET. The correction for this<br>assumes a linear relation between the number of available (unbleached) acceptor molecules<br>and the efficiency of FRET. The default value 0 for this correction factor means a total (100%)<br>photodestruction of the acceptor.<br></html>");
        panel.add(label1c, gc);

        JLabel label2 = new JLabel("<html><b><br><u>Step 1: Opening and setting images</u></b></html>");
        panel.add(label2, gc);
        JLabel label3 = new JLabel("<html>Image files can be opened with the \"Open\" button, or with the \"Open image\" item in the \"File\"<br>menu. After opening, images can be set as donor before or after, or acceptor before or after<br>using the \"Set image\" buttons. If multichannel images are used (either having before and after<br>images, or donor and acceptor channel images, or both) in consecutive layers of stacked image<br>files, the opened image has to be split (item available from the \"Image\" menu) before setting. If<br>the \"Use LSM\" checkbox is checked, the LSM image files (up to AIM v. 4.x, files with *.lsm<br>extension) containing donor and acceptor channels in a time series encompassing both before<br>and after photobleaching images are split and set automatically after opening with the \"Open &<br>Set LSM\" button. Every previously opened image window will be closed after pressing this button.<br></html>");
        panel.add(label3, gc);

        JLabel label4 = new JLabel("<html><b><br><u>Step 2: Registration of donor images</u></b></html>");
        panel.add(label4, gc);
        JLabel label5 = new JLabel("<html>To register the donor images, press the \"Register\" button. If the checkbox is checked, acceptor<br>image pairs will automatically be resgistered using the same shift. This is important for<br>deterimining the correction factor for incomplete bleaching of the acceptor.</html>");
        panel.add(label5, gc);

        JLabel label6 = new JLabel("<html><b><br><u>Step 3: Subtraction of background of images</u></b></html>");
        panel.add(label6, gc);
        JLabel label7 = new JLabel("<html>To subtract background (the average of pixels in a selected ROI), the \"Subtract\" button has to<br>be pressed for each relevant image. The \"Copy\" button copies the ROI of the first image to the<br>others. This should be done after marking the ROI and before applying the subtraction. To avoid<br>incidental reusing of the ROI in further operations (such as Gaussian blurring), the ROI is<br>automatically deleted after applying the background correction.</html>");
        panel.add(label7, gc);

        JLabel label8 = new JLabel("<html><b><br><u>Step 4: Gaussian blurring of images</u></b></html>");
        panel.add(label8, gc);
        JLabel label9 = new JLabel("<html>Images can be blurred with the given radius by pressing the corresponding \"Blur\" button.<br>Blurring (together with thresholding) can be reverted using the \"Reset\" buttons in Step 5.</html>");
        panel.add(label9, gc);

        JLabel label10 = new JLabel("<html><b><br><u>Step 5: Setting thresholds for the images</u></b></html>");
        panel.add(label10, gc);
        JLabel label11 = new JLabel("<html>Thresholds can be applied to the images by pressing the corresponding \"Threshold\" button.<br>After setting the threshold, the \"Apply\" button has to be pressed on bottom menu of the<br>\"Threshold\" window. After this, select \"Set background pixels to NaN\" and press \"Ok\".<br>Closing \"Threshold\" window will apply the thresholding LUT to the active image and therefore<br>should be avoided.<br>The \"Reset\" buttons reset both blur and threshold settings of the corresponding image.</html>");
        panel.add(label11, gc);

        JLabel label12 = new JLabel("<html><b><br><u>Correction 1: Calculation and setting of donor bleaching correction factor</u></b></html>");
        panel.add(label12, gc);
        JLabel label13 = new JLabel("<html>After pressing the \"Calculate\" button, a new window pops up, where the calculation of this factor<br>can be done with setting donor before and after photobleaching images of a sample labeled with<br>donor only, and taking similar steps as in the main window of<br>the program.</html>");
        panel.add(label13, gc);

        JLabel label14 = new JLabel("<html><b><br><u>Correction 2: Calculation and setting of acceptor cross-talk correction factor</u></b></html>");
        panel.add(label14, gc);
        JLabel label15 = new JLabel("<html>After pressing the \"Calculate\" button, a new window pops up, where the calculation of this factor<br>can be done with setting donor and acceptor images of a sample labeled with acceptor only<br>(before photobleaching), and taking similar steps as in the main window of the program.</html>");
        panel.add(label15, gc);

        JLabel label16 = new JLabel("<html><b><br><u>Correction 3: Calculation and setting of acceptor photoproduct correction factor</u></b></html>");
        panel.add(label16, gc);
        JLabel label17 = new JLabel("<html>After pressing the \"Calculate\" button, a new window pops up, where the calculation of this factor<br>can be done with setting donor (after photobleaching) and acceptor (before photobleaching)<br>images of a sample labeled with acceptor only, and taking similar steps as in the main window of<br>the program.</html>");
        panel.add(label17, gc);

        JLabel label18 = new JLabel("<html><b><br><u>Correction 4: Calculation of partial acceptor photobleaching correction factor</u></b></html>");
        panel.add(label18, gc);
        JLabel label19 = new JLabel("<html>To calculate this factor, press the \"Calculate\" button. The acceptor before and after photobleaching<br>images have to be set before the calculation. Usually this will already have been done in step 1,<br>where the measurement files (or stacked file) is opened.</html>");
        panel.add(label19, gc);

        JLabel label20 = new JLabel("<html><b><br><u>Step 6: Creation of the transfer (FRET efficiency) image</u></b></html>");
        panel.add(label20, gc);
        JLabel label21 = new JLabel("<html>After pressing the \"Create\" button, the transfer image will be calculated and displayed. If the<br>\"Results\" window is not open it will be opened too. If the \"Use also acceptor before image as<br>mask\" option is checked, the FRET image will be created by AND-ing this mask to the threshold<br>masks of the donor before and after images. At this point, the acceptor before image can be<br>cleared (at step 1), and any other relevant image can be loaded and applied as an additional<br>mask after processing and thresholding this image as desired (going through steps 3c, 4c and<br>5c).</html>");
        panel.add(label21, gc);

        JLabel label22 = new JLabel("<html><b><br><u>Step 7: Making measurements</u></b></html>");
        panel.add(label22, gc);
        JLabel label23 = new JLabel("<html>After the creation of the transfer image, ROIs can be selected on it, and measurements can be<br>made by pressing the \"Measure\" button. FRET histograms can be most easily viewed and<br>exported by clicking the histogram iten in the image menu.</html>");
        panel.add(label23, gc);

        JLabel label24 = new JLabel("<html><br></html>");
        panel.add(label24, gc);

        JScrollPane logScrollPane = new JScrollPane(panel, JScrollPane.VERTICAL_SCROLLBAR_ALWAYS, JScrollPane.HORIZONTAL_SCROLLBAR_AS_NEEDED);
        getContentPane().add(logScrollPane);
    }
}
