# Supplementary material for: AccPbFRET: An ImageJ plugin for semi-automatic, fully corrected analysis of acceptor photobleaching FRET images
Source: BMC Bioinformatics. 2008 Aug 19;9:346. doi: 10.1186/1471-2105-9-346 (PMC2571114; doi:10.1186/1471-2105-9-346)
Supplement: Additional file 1 — Source code and example images. This file contains the AccPbFRET.java source code and some example LSM and TIFF image files together with explanations. [file 1471-2105-9-346-S1.zip › AccPbFRET_v2_0/1-example-images/basic_example_readme.txt]

On the images supplied, intramolecular FRET characteristic of receptor conformation was measured among two cell surface ErbB2 epitopes on SK-BR-3 cells using a 4-channel CLSM. The two epitopes were labeled specifically by fluorescently labeled antibodies  rHu4D5 and 2C4.

Confocal imaging was carried out with a Zeiss (Göttingen, Germany) LSM 510 confocal laser scanning microscope (CLSM) using a Plan-Apochromat 63x/NA 1.4, oil DIC objective. 
The donor, AlexaFluor 555 was excited with a 543-nm HeNe laser and detected through a 560–615 nm emission filter. When the *.lsm files are opened in ImageJ, the donor images carry the initial label Channel Ch3-T1. The images are in stack form, before and after labeled consecutively 1/2 and 2/2 and need to be splitted to images using the Image – Stacks - Convert_stacks_to_images command in ImageJ. Once designated in the Plugin as the donor before and after image, they will gain their appropriate label.
As acceptor, Cy5 was excited with a 633-nm HeNe laser and detected through a 650 nm longpass filter. These images are labeled Channel Ch4-T2 in the example images and need to be splitted similarly to the Ch3-T1 donor channel images.
Alternatively, the images can be open using the Open & Set LSM option after checking the "Use LSM" box. This action will automatically allocate the appropriate images to the appropriate channels.
